# Supplementary material for: Integrated single-cell multiomics analysis reveals novel candidate markers for prognosis in human pancreatic ductal adenocarcinoma
Source: Cell Discov. 2022 Feb 15;8:13. doi: 10.1038/s41421-021-00366-y (PMC8844066; doi:10.1038/s41421-021-00366-y)
Supplement: Supplementary file 2 — Supplementary Table S1 [file 41421_2021_366_MOESM2_ESM.xlsx]

## Sheet: patient information
Patient ID	Age	Gender	TNM Stage	Pathology	With diabetes	Tumor size (cm)
P01	76	Male	T2N0M0, IB	Moderately differentiated ductal adenocarcinoma	yes	3*2*2
P02	63	Male	T3N0M0, IIA	Moderately and poorly differentiated ductal adenocarcinoma	yes	4.5*3.5*3
P03	68	Male	T3N0M0, IIA	Moderately and poorly differentiated ductal adenocarcinoma	no	6*5*3
P04	66	Male	T2N0M0, IB	Moderately differentiated ductal adenocarcinoma	no	3.5*3*2
P05	65	Female	T2N0M0, IB	Moderately differentiated ductal adenocarcinoma	yes	4*3*4
P07	64	Male	T2N1M0, IIB	70% ductal adenocarcinoma and 30% squamous carcinoma	no	4*3*3
P09	78	Male	T2N0M0, IB	Moderately differentiated ductal adenocarcinoma	no	4*4*3
P11	74	Male	T3N0M0, IIA	Moderately and poorly differentiated ductal adenocarcinoma	yes	6*3*3
P12	66	Male	T3N0M0, IIA	Moderately and poorly differentiated ductal adenocarcinoma	yes	5*4*3
P13	59	Male	T3N0M0, IIA	Poorly differentiated ductal adenocarcinoma(60%) with moderately poorly differentiated squamous cell carcinoma(40%)	no	10*10*9
P14	54	Female	T2N1M0, IIB	Moderately and poorly differentiated ductal adenocarcinoma	no	3*2.5*2.5
P15	46	Male	T3N1M0, IIB	Poorly differentiated ductal adenocarcinoma	no	4.5*4*3
P16	65	Male	T2N0M0, IB	Moderately differentiated ductal adenocarcinoma	no	3*3*2

## Sheet: single cell quality information
Cell_ID	RNA Cluster_ID	Cell type	gene number	DNA Raw_reads	DNA Clean ratio	DNA Mapping efficiency	DNA Duplication ratio	Genome coverage	total WCG number	global WCG level	total GCH number	global GCH level
PDA01_PT_017	Epi_1	Norm_epi	5240	18168956	0.896983	0.467832	0.160172	0.191633	3787833	0.767	31423045	0.155
PDA01_PT_024	Epi_1	Norm_epi	3755	15028972	0.915724	0.368472	0.284411	0.110497	2103136	0.754	17376821	0.182
PDA01_PT_028	Epi_1	Norm_epi	2197	14873490	0.902418	0.303499	0.273902	0.0903214	1701525	0.761	14182636	0.156
PDA01_PT_034	Epi_1	Norm_epi	3014	14273910	0.891447	0.360312	0.255671	0.102339	1969531	0.748	16306830	0.138
PDA01_PT_043	Epi_1	Norm_epi	3051	13472198	0.875707	0.188855	0.183294	0.0609216	1179233	0.721	9681818	0.129
PDA01_PT_051	Epi_1	Norm_epi	2593	17894544	0.897092	0.354498	0.305938	0.112847	2117636	0.749	17650866	0.206
PDA01_PT_060	Epi_1	Norm_epi	6115	13188190	0.922993	0.343407	0.282419	0.0909896	1722142	0.774	14250654	0.226
PDA01_PT_062	Epi_5	Norm_epi	4765	16156962	0.895366	0.321665	0.279418	0.0983624	1868260	0.753	15533691	0.166
PDA01_PT_064	Epi_1	Norm_epi	3530	16825450	0.921482	0.384537	0.222739	0.138567	2692163	0.708	22291016	0.175
PDA01_PT_070	Epi_1	Norm_epi	2007	14675054	0.907526	0.187072	0.207923	0.0645421	1209039	0.759	10045322	0.198
PDA01_PT_071	Epi_1	Norm_epi	4124	11375458	0.907696	0.374132	0.261716	0.0858819	1619151	0.76	13464025	0.218
PDA01_PT_087	Epi_1	Norm_epi	3914	12155950	0.907029	0.35745	0.247394	0.0915215	1747898	0.739	14494913	0.179
PDA02_PT3_118	Epi_7	Norm_epi	4967	26494028	0.932996	0.369348	0.422916	0.131338	2702447	0.68	21918356	0.155
PDA04_PT1_031	Epi_2	Norm_epi	2129	15015528	0.86497	0.372743	0.253775	0.100483	2010539	0.584	16437149	0.053
PDA04_PT1_032	Epi_2	Norm_epi	4733	15340238	0.862125	0.332349	0.282849	0.0857095	1649011	0.697	13709726	0.068
PDA04_PT1_039	Epi_2	Norm_epi	3194	14325286	0.86243	0.351827	0.263501	0.0845983	1668899	0.66	13744602	0.043
PDA04_PT1_046	Epi_2	Norm_epi	3778	21656578	0.830953	0.325812	0.288096	0.105997	2089797	0.63	17264797	0.061
PDA04_PT1_048	Epi_2	Norm_epi	5827	8422750	0.869012	0.339762	0.246426	0.057237	1113742	0.645	9204207	0.048
PDA04_PT1_057	Epi_2	Norm_epi	2860	14451644	0.883997	0.413656	0.182655	0.130847	2664218	0.627	21671702	0.06
PDA04_PT1_060	Epi_2	Norm_epi	5849	16917514	0.872363	0.373234	0.271791	0.112649	2293709	0.648	18626144	0.045
PDA04_PT1_071	Epi_2	Norm_epi	3358	22784674	0.898946	0.374902	0.298985	0.141325	2846975	0.639	23319640	0.033
PDA04_PT1_079	Epi_2	Norm_epi	2798	9587472	0.882918	0.345949	0.211757	0.0663397	1321820	0.613	10785248	0.034
PDA04_PT1_081	Epi_2	Norm_epi	2903	15555082	0.790509	0.319796	0.198749	0.0864385	1737675	0.622	14268164	0.055
PDA04_PT1_105	Epi_2	Norm_epi	2177	9676090	0.931386	0.337098	0.276632	0.0690129	1449776	0.603	11584825	0.064
PDA04_PT1_109	Epi_2	Norm_epi	1941	17753724	0.929279	0.34379	0.381861	0.098159	2047983	0.597	16452839	0.049
PDA04_PT1_159	Epi_2	Norm_epi	2270	11583128	0.814347	0.353611	0.178689	0.0775245	1547128	0.58	12695788	0.066
PDA04_PT1_160	Epi_2	Norm_epi	3751	13989236	0.81143	0.340259	0.210053	0.0835412	1680115	0.598	13749708	0.053
PDA04_PT1_163	Epi_5	Norm_epi	3191	18888938	0.772816	0.290015	0.23786	0.0867579	1658030	0.767	13832425	0.118
PDA04_PT1_164	Epi_2	Norm_epi	3887	18960008	0.776034	0.335186	0.216936	0.100552	1977504	0.619	16329391	0.124
PDA04_PT2_202	Epi_2	Norm_epi	4867	10552636	0.928679	0.337916	0.320024	0.0712252	1449539	0.693	11746316	0.088
PDA04_PT2_241	Epi_1	Norm_epi	5440	14512568	0.769146	0.356162	0.202831	0.0865087	1742123	0.576	14231796	0.068
PDA04_PT2_281	Epi_2	Norm_epi	4616	9559142	0.78284	0.299735	0.160811	0.0565995	1124759	0.615	9204417	0.105
PDA05_PT1_010	Epi_1	Norm_epi	3106	12385668	0.943852	0.37508	0.247183	0.100672	2017964	0.605	16550115	0.069
PDA05_PT1_012	Epi_5	Norm_epi	1815	11170928	0.942957	0.39144	0.281522	0.0897923	1764806	0.746	14564805	0.048
PDA05_PT1_013	Epi_5	Norm_epi	2347	11280110	0.931473	0.434101	0.272833	0.0967623	1917582	0.763	15844285	0.055
PDA05_PT1_014	Epi_1	Norm_epi	3052	7261484	0.948977	0.429065	0.231383	0.0712532	1422803	0.583	11581787	0.039
PDA05_PT1_015	Epi_1	Norm_epi	3868	11825190	0.948757	0.294291	0.257086	0.0756359	1469434	0.756	12164584	0.081
PDA05_PT1_022	Epi_1	Norm_epi	2325	9537320	0.937425	0.424269	0.375465	0.0669505	1335469	0.589	10856556	0.063
PDA05_PT1_024	Epi_1	Norm_epi	3202	8850636	0.937936	0.419133	0.273162	0.0776988	1549186	0.386	12522647	0.165
PDA05_PT1_049	Epi_5	Norm_epi	4497	11114254	0.937922	0.450821	0.195085	0.11941	2311957	0.77	19186002	0.256
PDA05_PT1_052	Epi_1	Norm_epi	2441	10599080	0.943662	0.419289	0.322527	0.0833244	1643400	0.565	13449889	0.091
PDA05_PT1_059	Epi_1	Norm_epi	1948	10598150	0.936284	0.432557	0.300056	0.0883609	1724857	0.616	14175895	0.133
PDA05_PT1_063	Epi_1	Norm_epi	3425	13723572	0.940972	0.417386	0.355225	0.0969348	1876590	0.632	15482778	0.166
PDA05_PT1_072	Epi_1	Norm_epi	3965	9587882	0.930889	0.453737	0.187976	0.105178	2049191	0.626	16844261	0.202
PDA05_PT1_079	Epi_1	Norm_epi	2020	8388174	0.921636	0.348173	0.326416	0.0493165	960448	0.653	7846556	0.206
PDA05_PT1_094	Epi_1	Norm_epi	4473	16920656	0.946727	0.27876	0.39892	0.0750788	1455621	0.642	11918872	0.198
PDA05_PT1_095	Epi_1	Norm_epi	5926	14494876	0.950211	0.400967	0.411282	0.0903745	1715034	0.79	14210249	0.277
PDA05_PT1_110	Epi_1	Norm_epi	5200	7898162	0.900693	0.391738	0.164246	0.0716234	1423761	0.633	11641353	0.042
PDA05_PT1_112	Epi_1	Norm_epi	3653	8444648	0.911873	0.369477	0.214826	0.0660625	1341031	0.628	10849450	0.035
PDA05_PT1_121	Epi_1	Norm_epi	5565	11772166	0.894586	0.375223	0.199331	0.0949221	1896082	0.609	15549647	0.04
PDA05_PT1_126	Epi_5	Norm_epi	3965	10548230	0.892327	0.417745	0.195835	0.094854	1863953	0.76	15394230	0.044
PDA05_PT1_128	Epi_1	Norm_epi	4538	9603254	0.89784	0.41555	0.176344	0.0915092	1843188	0.606	15005046	0.032
PDA05_PT1_135	Epi_1	Norm_epi	3033	9663966	0.896957	0.364196	0.158839	0.0839064	1685324	0.603	13762175	0.032
PDA05_PT1_136	Epi_1	Norm_epi	4433	9562962	0.903627	0.348445	0.223969	0.0692393	1379165	0.624	11222447	0.083
PDA05_PT1_141	Epi_1	Norm_epi	3933	10654136	0.877058	0.384235	0.239139	0.0779555	1638333	0.54	13039390	0.031
PDA05_PT1_142	Epi_1	Norm_epi	5271	9599736	0.896745	0.391423	0.229316	0.0775358	1595806	0.58	12877401	0.035
PDA05_PT1_144	Epi_1	Norm_epi	6041	15149652	0.934423	0.270651	0.418478	0.0614807	1259476	0.649	10198919	0.033
PDA05_PT1_147	Epi_1	Norm_epi	2684	14641130	0.884317	0.390764	0.308947	0.0958897	1973225	0.649	15982081	0.033
PDA05_PT1_155	Epi_1	Norm_epi	2335	14843624	0.894304	0.390496	0.254277	0.10617	2167249	0.64	17628059	0.034
PDA05_PT1_159	Epi_1	Norm_epi	3470	15679962	0.892216	0.386686	0.267203	0.109102	2187843	0.621	17904968	0.067
PDA05_PT1_161	Epi_1	Norm_epi	3338	11710450	0.933922	0.289666	0.304178	0.0617653	1321958	0.583	10542489	0.041
PDA05_PT1_169	Epi_1	Norm_epi	1743	16337580	0.889748	0.35208	0.242855	0.106705	2146260	0.625	17532873	0.045
PDA05_PT1_172	Epi_5	Norm_epi	4018	15749420	0.893533	0.382941	0.24596	0.111443	2214524	0.755	18303576	0.053
PDA05_PT1_175	Epi_1	Norm_epi	3061	19016060	0.899557	0.353209	0.278317	0.118963	2411393	0.624	19675325	0.044
PDA05_PT1_181	Epi_1	Norm_epi	2760	18152692	0.846438	0.323063	0.276584	0.0886278	1804878	0.542	14634458	0.038
PDA05_PT1_196	Epi_1	Norm_epi	1919	16603162	0.815554	0.391075	0.202454	0.109365	2184689	0.599	17962093	0.052
PDA05_PT1_207	Epi_1	Norm_epi	2774	14964916	0.818591	0.332119	0.246675	0.0759544	1552164	0.613	12627544	0.049
PDA05_PT1_229	Epi_1	Norm_epi	3334	13941154	0.835852	0.305641	0.222792	0.0732537	1472984	0.601	12022899	0.049
PDA05_PT1_234	Epi_1	Norm_epi	2872	15854058	0.834989	0.316251	0.280328	0.0741618	1440395	0.605	11895114	0.055
PDA05_PT1_241	Epi_1	Norm_epi	4794	11689122	0.936318	0.256726	0.368812	0.0499183	1052931	0.566	8373314	0.035
PDA05_PT1_242	Epi_5	Norm_epi	5287	11595118	0.938057	0.358165	0.270208	0.0850639	1763983	0.739	14314112	0.039
PDA05_PT1_247	Epi_1	Norm_epi	3087	19169632	0.93639	0.280411	0.478155	0.0684198	1427648	0.61	11446537	0.024
PDA05_PT1_257	Epi_5	Norm_epi	3328	13712510	0.852172	0.374636	0.202041	0.0938292	1862095	0.752	15351840	0.077
PDA05_PT1_263	Epi_1	Norm_epi	3570	14981370	0.854108	0.35265	0.245849	0.0866135	1734899	0.631	14215057	0.044
PDA05_PT1_443	Epi_5	Norm_epi	3698	12356310	0.936858	0.368465	0.301034	0.0880293	1796797	0.731	14684999	0.04
PDA05_PT1_450	Epi_1	Norm_epi	4370	12282472	0.936761	0.257311	0.28407	0.0628433	1334189	0.598	10610315	0.019
PDA05_PT1_454	Epi_5	Norm_epi	6308	13634784	0.932193	0.275505	0.339609	0.0645792	1307585	0.75	10694849	0.048
PDA05_PT2_517	Epi_1	Norm_epi	6005	10433374	0.93174	0.309511	0.280409	0.0661908	1302696	0.666	10771411	0.074
PDA07_NT1_001	Epi_5	Norm_epi	4328	14173866	0.937995	0.4013	0.34484	0.101301	2061310	0.739	16835411	0.061
PDA07_NT1_002	Epi_11	Norm_epi	3674	11877220	0.93885	0.349552	0.43512	0.0627625	1215133	0.734	9893578	0.361
PDA07_NT1_004	Epi_5	Norm_epi	1986	15397440	0.932679	0.354152	0.411886	0.0809144	1631989	0.726	13324376	0.054
PDA07_NT1_006	Epi_5	Norm_epi	2380	15624584	0.93613	0.337473	0.404212	0.0811379	1638001	0.763	13383145	0.061
PDA07_NT1_009	Epi_11	Norm_epi	2709	21323986	0.92027	0.349657	0.311539	0.127909	2529867	0.737	20937086	0.056
PDA07_NT1_010	Epi_5	Norm_epi	2458	22310528	0.909985	0.349452	0.306638	0.132786	2607853	0.764	21693110	0.057
PDA07_NT1_011	Epi_5	Norm_epi	2125	26615512	0.911409	0.344412	0.298987	0.156311	3089266	0.769	25757041	0.053
PDA07_NT1_013	Epi_2	Norm_epi	3370	23227142	0.910112	0.407982	0.217432	0.185684	3750368	0.701	31129494	0.042
PDA07_NT1_014	Epi_5	Norm_epi	1639	24596932	0.914536	0.370235	0.408998	0.131091	2467810	0.762	20858562	0.058
PDA07_NT1_015	Epi_5	Norm_epi	2961	24131824	0.901597	0.338365	0.345565	0.12649	2497231	0.745	20675699	0.051
PDA07_NT1_016	Epi_5	Norm_epi	3516	21172688	0.885798	0.308153	0.490262	0.0794381	1466905	0.758	12381888	0.045
PDA07_NT1_017	Epi_5	Norm_epi	3135	21924104	0.941943	0.342761	0.484928	0.0965601	1884854	0.749	15642599	0.067
PDA07_NT1_020	Epi_2	Norm_epi	2787	23621408	0.932976	0.360038	0.469236	0.109727	2154513	0.622	17804572	0.042
PDA07_NT1_021	Epi_5	Norm_epi	2765	20376774	0.932867	0.340969	0.545205	0.0791788	1455659	0.765	12308293	0.054
PDA07_NT1_022	Epi_5	Norm_epi	2929	26757178	0.941905	0.339907	0.471126	0.119472	2304932	0.753	19258410	0.05
PDA07_NT1_023	Epi_11	Norm_epi	1548	26209462	0.944519	0.355535	0.420237	0.134594	2645203	0.738	21933723	0.081
PDA07_NT1_024	Epi_5	Norm_epi	1942	25782078	0.939637	0.426426	0.327848	0.185005	3725059	0.756	31037178	0.04
PDA07_NT1_026	Epi_2	Norm_epi	3412	23018048	0.935534	0.361971	0.517862	0.0938949	1875071	0.648	15373182	0.036
PDA07_NT1_027	Epi_5	Norm_epi	5059	16979194	0.875168	0.609413	0.64017	0.0820396	1481691	0.763	12453569	0.043
PDA07_NT1_028	Epi_11	Norm_epi	4351	25363696	0.939747	0.383629	0.619114	0.0841507	1638922	0.717	13547828	0.06
PDA07_NT1_029	Epi_2	Norm_epi	4603	20898434	0.939089	0.364702	0.469455	0.0997486	1977018	0.578	16233564	0.031
PDA07_NT1_032	Epi_5	Norm_epi	1944	24689088	0.944242	0.37714	0.499046	0.113602	2161068	0.776	18173178	0.054
PDA07_NT1_036	Epi_5	Norm_epi	2603	24047442	0.939204	0.355326	0.459448	0.112428	2149148	0.759	18028941	0.045
PDA07_NT1_038	Epi_5	Norm_epi	3320	25386710	0.936843	0.31632	0.396599	0.119302	2360557	0.748	19562666	0.048
PDA07_NT1_039	Epi_5	Norm_epi	2609	19992720	0.936144	0.336602	0.432586	0.0985968	1852896	0.769	15620019	0.074
PDA07_NT1_042	Epi_2	Norm_epi	2814	21961352	0.909795	0.40185	0.597203	0.0823054	1538938	0.645	12805202	0.041
PDA07_NT1_044	Epi_5	Norm_epi	3545	23701478	0.941748	0.473937	0.404435	0.165125	3353490	0.764	27631249	0.038
PDA07_NT2_049	Epi_5	Norm_epi	2870	13871878	0.937441	0.36528	0.44126	0.0740849	1496112	0.751	12163025	0.059
PDA07_NT2_052	Epi_11	Norm_epi	2327	16480642	0.935577	0.370414	0.460432	0.0818486	1644995	0.718	13403879	0.072
PDA07_NT2_054	Epi_2	Norm_epi	2519	14846394	0.933635	0.393463	0.316183	0.106223	2187485	0.681	17817942	0.04
PDA07_NT2_055	Epi_2	Norm_epi	2828	18857790	0.936404	0.365012	0.458252	0.0911294	1843379	0.627	15009418	0.044
PDA07_NT2_060	Epi_2	Norm_epi	2566	26939978	0.937495	0.32797	0.596977	0.0806799	1671604	0.682	13588175	0.041
PDA07_NT2_061	Epi_2	Norm_epi	3505	31753036	0.942398	0.350941	0.542084	0.114585	2304881	0.635	18941901	0.037
PDA07_NT2_062	Epi_5	Norm_epi	2445	28759898	0.945109	0.368503	0.480421	0.125506	2500295	0.742	20676158	0.049
PDA07_NT2_063	Epi_5	Norm_epi	3492	28063338	0.940745	0.401477	0.344866	0.178586	3627514	0.761	30105063	0.056
PDA07_NT2_064	Epi_2	Norm_epi	1912	34169982	0.944301	0.350731	0.615406	0.103456	1986287	0.675	16577060	0.049
PDA07_NT2_067	Epi_11	Norm_epi	3895	32199352	0.9383	0.346431	0.501441	0.128028	2541308	0.71	21005365	0.061
PDA07_NT2_068	Epi_2	Norm_epi	2754	39867628	0.940299	0.335416	0.529992	0.137939	2780399	0.66	22884886	0.035
PDA07_NT2_071	Epi_2	Norm_epi	2824	17512312	0.924486	0.349166	0.378216	0.0934592	1857263	0.582	15248168	0.049
PDA07_NT2_072	Epi_5	Norm_epi	5060	13754820	0.905071	0.537734	0.383959	0.115172	2108127	0.736	17846628	0.049
PDA07_NT2_074	Epi_2	Norm_epi	3313	19295576	0.940929	0.342763	0.378577	0.104514	2077762	0.68	17074148	0.076
PDA07_NT2_077	Epi_5	Norm_epi	2328	19371854	0.936925	0.435884	0.336685	0.14522	2824207	0.761	23588086	0.068
PDA07_NT2_079	Epi_11	Norm_epi	3930	19480290	0.934036	0.365082	0.407215	0.105002	2081240	0.739	17165969	0.056
PDA07_NT2_080	Epi_5	Norm_epi	2707	21448814	0.933863	0.350036	0.426164	0.106353	2138819	0.752	17671968	0.066
PDA07_NT2_087	Epi_5	Norm_epi	2110	22553156	0.940437	0.324092	0.405438	0.109032	2136161	0.749	17767982	0.056
PDA07_NT2_089	Epi_11	Norm_epi	3419	21571374	0.939118	0.342767	0.35286	0.121465	2405216	0.745	19885936	0.074
PDA07_NT2_091	Epi_11	Norm_epi	4250	18773208	0.937185	0.424197	0.265701	0.152408	3090274	0.761	25542715	0.039
PDA07_NT2_093	Epi_2	Norm_epi	2520	21549412	0.93376	0.331417	0.369356	0.112761	2255293	0.634	18572719	0.031
PDA07_NT2_095	Epi_11	Norm_epi	4597	27826376	0.934302	0.336003	0.446519	0.122539	2441954	0.736	20140959	0.079
PDA07_PT1_100	Epi_5	Norm_epi	4479	23200770	0.92645	0.47004	0.208233	0.20888	4231733	0.78	34957686	0.119
PDA07_PT1_105	Epi_6	Norm_epi	5179	26370288	0.942303	0.350645	0.506166	0.114837	2111927	0.711	17921782	0.118
PDA07_PT1_106	Epi_5	Norm_epi	1660	21579694	0.935458	0.454044	0.676105	0.0740854	1304463	0.778	11171545	0.061
PDA07_PT1_108	Epi_5	Norm_epi	2549	23755284	0.948099	0.284955	0.39889	0.108003	2126510	0.773	17627139	0.071
PDA07_PT1_109	Epi_5	Norm_epi	4049	25592890	0.925309	0.454926	0.379957	0.17995	3608579	0.778	30072007	0.06
PDA07_PT1_113	Epi_1	Norm_epi	1862	13648220	0.948572	0.344072	0.343661	0.0866924	1707508	0.627	14023034	0.084
PDA07_PT1_116	Epi_1	Norm_epi	1970	10366512	0.949362	0.344448	0.300288	0.0741038	1482046	0.631	12124355	0.052
PDA07_PT1_118	Epi_11	Norm_epi	4368	18592116	0.938572	0.324657	0.369609	0.105339	2021712	0.738	16817687	0.106
PDA07_PT1_120	Epi_1	Norm_epi	1824	17287996	0.940573	0.243765	0.309875	0.084298	1640113	0.641	13519464	0.07
PDA07_PT1_125	Epi_5	Norm_epi	3092	17958220	0.935564	0.331715	0.378239	0.0930161	1810489	0.76	15092065	0.066
PDA07_PT1_127	Epi_5	Norm_epi	1986	13871708	0.939805	0.319372	0.30375	0.0854178	1640552	0.752	13724763	0.087
PDA07_PT1_131	Epi_1	Norm_epi	2881	26545378	0.93643	0.334003	0.462668	0.112302	2218131	0.643	18294949	0.055
PDA07_PT1_134	Epi_5	Norm_epi	4031	26383548	0.938537	0.401481	0.405367	0.150995	2991789	0.772	24953154	0.082
PDA07_PT1_136	Epi_1	Norm_epi	3547	27357488	0.935698	0.265356	0.498367	0.0834112	1604707	0.592	13275377	0.082
PDA07_PT1_139	Epi_1	Norm_epi	1685	31874618	0.938848	0.300275	0.381147	0.144028	2917233	0.674	24031063	0.049
PDA07_PT1_140	Epi_2	Norm_epi	3458	27343328	0.943073	0.3045	0.397031	0.124336	2440447	0.652	20249872	0.069
PDA07_PT2_145	Epi_1	Norm_epi	1669	28907406	0.94249	0.328088	0.458327	0.123136	2404952	0.679	19949848	0.077
PDA07_PT2_153	Epi_1	Norm_epi	1558	28704832	0.94279	0.249283	0.492092	0.0876257	1691861	0.626	14012679	0.089
PDA07_PT2_161	Epi_5	Norm_epi	1682	29590192	0.942831	0.329166	0.458329	0.123926	2413455	0.727	20130154	0.118
PDA07_PT2_162	Epi_2	Norm_epi	3082	38849020	0.942589	0.315637	0.618147	0.0989837	1924294	0.664	15994089	0.06
PDA07_PT2_165	Epi_5	Norm_epi	5348	22829816	0.926316	0.46563	0.171159	0.222473	4623738	0.766	38391523	0.062
PDA07_PT2_166	Epi_6	Norm_epi	3922	19381392	0.931268	0.320227	0.361774	0.100683	1970080	0.667	16379082	0.09
PDA07_PT2_172	Epi_10	Norm_epi	3788	24581112	0.92764	0.425256	0.255657	0.189718	3846531	0.67	31926336	0.059
PDA07_PT2_180	Epi_5	Norm_epi	5227	27597102	0.938475	0.427889	0.278203	0.208149	4191931	0.75	35055197	0.063
PDA09_PT2_128	Epi_6	Norm_epi	8338	22254272	0.886964	0.361338	0.215073	0.166852	3354620	0.762	27756201	0.069
PDA11_NT_580	Epi_1	Norm_epi	7078	19954888	0.932003	0.330638	0.318868	0.111857	2229933	0.56	18349889	0.048
PDA11_NT_582	Epi_5	Norm_epi	2841	45002712	0.935231	0.327529	0.467527	0.164068	3290801	0.638	27204688	0.039
PDA11_NT_598	Epi_5	Norm_epi	6704	18578274	0.900801	0.435772	0.339968	0.12809	2512836	0.745	20864860	0.055
PDA11_NT_600	Epi_5	Norm_epi	4244	26084590	0.890125	0.246736	0.425006	0.0854961	1654659	0.761	13645664	0.056
PDA11_NT_601	Epi_5	Norm_epi	4862	20357366	0.900273	0.377354	0.362999	0.117505	2230245	0.779	18408061	0.193
PDA11_NT_602	Epi_5	Norm_epi	4608	19866662	0.895241	0.32831	0.38676	0.0914573	1797348	0.752	14814411	0.045
PDA11_NT_608	Epi_5	Norm_epi	5968	22838660	0.915595	0.0638442	0.148042	0.0404509	831915	0.683	6714642	0.069
PDA11_NT_617	Epi_5	Norm_epi	5349	19545998	0.889688	0.401325	0.452436	0.094081	1836621	0.748	15189370	0.056
PDA11_NT_625	Epi_5	Norm_epi	4075	14993028	0.904844	0.393963	0.347411	0.0916249	1802055	0.742	14969895	0.05
PDA11_NT_626	Epi_5	Norm_epi	4274	17272602	0.922358	0.414421	0.457312	0.0872049	1710857	0.755	14178706	0.05
PDA11_NT_631	Epi_5	Norm_epi	3234	9672150	0.852399	0.424151	0.269555	0.072882	1414368	0.733	11769996	0.044
PDA11_NT_635	Epi_5	Norm_epi	4047	13856746	0.884308	0.249033	0.172477	0.0758692	1509435	0.737	12408641	0.07
PDA11_NT_642	Epi_5	Norm_epi	6646	14233990	0.898757	0.485814	0.481555	0.0811467	1587208	0.729	13114425	0.036
PDA11_NT_647	Epi_5	Norm_epi	3490	14802666	0.863127	0.214942	0.215759	0.065642	1256769	0.735	10473649	0.063
PDA11_NT_652	Epi_5	Norm_epi	5352	16482142	0.914743	0.400015	0.263738	0.120026	2384441	0.751	19650966	0.059
PDA11_NT_653	Epi_1	Norm_epi	7291	15970640	0.91036	0.336129	0.218414	0.107608	2172696	0.64	17717146	0.053
PDA11_NT_655	Epi_5	Norm_epi	5549	15035210	0.912112	0.331729	0.22508	0.101701	2042237	0.743	16730264	0.058
PDA11_NT_659	Epi_5	Norm_epi	3968	13115802	0.911833	0.337485	0.328754	0.0752866	1456292	0.742	12124806	0.054
PDA11_NT_661	Epi_5	Norm_epi	4216	27113992	0.909886	0.413942	0.451688	0.128445	2533275	0.741	21089187	0.063
PDA11_NT_667	Epi_5	Norm_epi	5168	13739710	0.918753	0.330246	0.224787	0.0945629	1888308	0.739	15483195	0.058
PDA11_NT_669	Epi_5	Norm_epi	6280	14427236	0.923134	0.409507	0.183061	0.130923	2625939	0.754	21603090	0.066
PDA11_NT_670	Epi_5	Norm_epi	4864	15292612	0.916717	0.317261	0.219481	0.101636	1997441	0.766	16425195	0.125
PDA11_NT_672	Epi_5	Norm_epi	5520	15866740	0.916269	0.313362	0.210334	0.10427	2091571	0.745	17189852	0.079
PDA11_PT1_003	Epi_3	Norm_epi	2563	14057462	0.949101	0.40189	0.340123	0.0989952	1950325	0.585	16027739	0.035
PDA11_PT1_006	Epi_1	Norm_epi	1822	8446664	0.946925	0.385307	0.258825	0.0701746	1381925	0.599	11314523	0.03
PDA11_PT1_013	Epi_3	Norm_epi	8401	17323020	0.883823	0.117619	0.131236	0.0530708	1068039	0.739	8642273	0.068
PDA11_PT1_028	Epi_3	Norm_epi	6883	12284938	0.90077	0.408293	0.256257	0.096259	1947387	0.614	15802514	0.057
PDA11_PT1_030	Epi_3	Norm_epi	3323	12292302	0.894423	0.385245	0.234388	0.0961201	1919536	0.572	15665080	0.074
PDA11_PT1_031	Epi_3	Norm_epi	4862	13080284	0.888324	0.388246	0.226444	0.101816	2034036	0.541	16536736	0.063
PDA11_PT1_032	Epi_3	Norm_epi	6547	11947640	0.869715	0.381982	0.192962	0.0971729	1945266	0.748	15951679	0.085
PDA11_PT1_038	Epi_1	Norm_epi	2870	20010010	0.876797	0.415815	0.254899	0.138048	2805357	0.616	22965322	0.041
PDA11_PT1_045	Epi_3	Norm_epi	2992	16674098	0.905686	0.388492	0.241286	0.121105	2535436	0.566	20332975	0.042
PDA11_PT1_051	Epi_3	Norm_epi	4950	14176056	0.919469	0.403348	0.29619	0.102649	2101606	0.638	16999781	0.044
PDA11_PT1_065	Epi_3	Norm_epi	1735	7623258	0.910108	0.326237	0.229507	0.0532094	1037471	0.732	8418320	0.352
PDA11_PT1_084	Epi_5	Norm_epi	7025	7027250	0.888387	0.439445	0.25063	0.060415	1168528	0.762	9628198	0.061
PDA11_PT1_123	Epi_1	Norm_epi	6926	16380728	0.876901	0.406959	0.358539	0.0932719	1843392	0.58	15122281	0.066
PDA11_PT1_131	Epi_5	Norm_epi	2228	15799858	0.86633	0.462374	0.318539	0.107741	2102472	0.755	17453662	0.081
PDA11_PT1_152	Epi_5	Norm_epi	1828	24689572	0.885318	0.414935	0.417966	0.131504	2505277	0.753	20846531	0.061
PDA11_PT1_156	Epi_5	Norm_epi	5664	17276878	0.923408	0.488494	0.39518	0.121263	2317141	0.761	19275430	0.062
PDA11_PT1_176	Epi_5	Norm_epi	4687	24985558	0.906168	0.355073	0.424845	0.110766	2150579	0.732	17867954	0.075
PDA11_PT1_181	Epi_1	Norm_epi	1939	15046342	0.904571	0.431083	0.368165	0.0931033	1848353	0.756	15265182	0.034
PDA11_PT1_186	Epi_3	Norm_epi	6431	24896876	0.899341	0.101252	0.226393	0.0567086	1102221	0.649	9025916	0.053
PDA11_PT1_189	Epi_3	Norm_epi	5072	17176080	0.914816	0.490972	0.38101	0.122723	2324342	0.795	19419092	0.111
PDA11_PT1_191	Epi_3	Norm_epi	6469	12617438	0.916684	0.480489	0.353125	0.10066	1888676	0.757	15612854	0.352
PDA11_PT2_226	Epi_8	Norm_epi	2964	15021190	0.887697	0.315985	0.238508	0.0941451	1885209	0.738	15387978	0.08
PDA11_PT2_227	Epi_3	Norm_epi	4982	14630974	0.885517	0.295306	0.2039	0.0909515	1820915	0.728	14832709	0.063
PDA11_PT2_230	Epi_3	Norm_epi	5839	14232462	0.905447	0.391021	0.253533	0.107678	2141769	0.736	17529726	0.058
PDA11_PT2_231	Epi_3	Norm_epi	2389	13411222	0.892804	0.413369	0.239587	0.109698	2168966	0.745	17805484	0.056
PDA11_PT2_232	Epi_3	Norm_epi	6594	13965946	0.882593	0.290217	0.191591	0.0893141	1777043	0.739	14516212	0.089
PDA11_PT2_330	Epi_5	Norm_epi	4944	15468884	0.891716	0.435469	0.363944	0.102673	1949430	0.761	16274002	0.067
PDA11_PT3_427	Epi_5	Norm_epi	5562	6832200	0.865364	0.390102	0.0911392	0.0693813	1441652	0.697	11636061	0.033
PDA11_PT3_452	Epi_1	Norm_epi	5206	6442248	0.87779	0.381521	0.139614	0.0587521	1182781	0.634	9636896	0.034
PDA11_PT3_485	Epi_5	Norm_epi	3486	10462080	0.927401	0.500029	0.193253	0.114687	2323238	0.753	19115815	0.041
PDA11_PT3_496	Epi_5	Norm_epi	2744	16568240	0.908556	0.431941	0.312162	0.121401	2325168	0.772	19458349	0.108
PDA11_PT3_524	Epi_3	Norm_epi	2289	25209390	0.893804	0.155357	0.288216	0.0755752	1496650	0.724	12280621	0.047
PDA11_PT3_540	Epi_2	Norm_epi	8974	23437800	0.880486	0.45042	0.445776	0.1275	2444855	0.75	20348209	0.046
PDA11_PT3_541	Epi_3	Norm_epi	4003	14250098	0.890708	0.46745	0.343249	0.10639	2044896	0.73	16969980	0.035
PDA11_PT3_552	Epi_3	Norm_epi	5238	10103136	0.814159	0.417442	0.274227	0.0719192	1394677	0.671	11465081	0.035
PDA11_PT3_557	Epi_3	Norm_epi	3153	14883222	0.870868	0.397863	0.272552	0.0947794	1911530	0.579	15548641	0.017
PDA11_PT3_559	Epi_10	Norm_epi	5544	21413680	0.87428	0.44584	0.386628	0.113197	2221686	0.706	18375041	0.042
PDA15_NT_118	Epi_1	Norm_epi	3186	18401096	0.820107	0.342392	0.256525	0.103387	2030109	0.76	16853945	0.078
PDA15_PT1_025	Epi_2	Norm_epi	7715	10415178	0.785135	0.427742	0.111224	0.0967997	1934881	0.738	15993602	0.095
PDA15_PT1_033	Epi_5	Norm_epi	4812	7846932	0.836808	0.415662	0.118572	0.0699251	1472036	0.729	11927661	0.074
PDA16_PT1_016	Epi_2	Norm_epi	8379	14420056	0.847268	0.44366	0.152527	0.132662	2792369	0.716	22875855	0.092
PDA16_PT1_043	Epi_9	Norm_epi	6647	9605630	0.855802	0.385968	0.119038	0.0863142	1784262	0.75	14587620	0.082
PDA16_PT1_044	Epi_9	Norm_epi	7285	8642740	0.860305	0.408994	0.115399	0.0842253	1733934	0.745	14133636	0.12
PDA01_PT_009	Epi_1	Cancer	3125	17561450	0.928691	0.348867	0.212678	0.13966	2674736	0.674	22286744	0.182
PDA01_PT_018	Epi_1	Cancer	3948	15642688	0.899079	0.42736	0.217105	0.144359	2743900	0.664	22855491	0.221
PDA01_PT_023	Epi_1	Cancer	4381	13167292	0.913439	0.421146	0.190337	0.133985	2521236	0.687	21017402	0.196
PDA01_PT_035	Epi_1	Cancer	4384	14128464	0.903998	0.36932	0.25541	0.103868	2018225	0.665	16755254	0.14
PDA01_PT_038	Epi_1	Cancer	3703	19477622	0.894713	0.35555	0.176696	0.157444	3041873	0.665	25411090	0.163
PDA01_PT_040	Epi_1	Cancer	5395	14558166	0.891828	0.40058	0.20637	0.125963	2426285	0.668	20172517	0.193
PDA01_PT_049	Epi_1	Cancer	1612	16156712	0.897181	0.377331	0.216582	0.126133	2431036	0.67	20188953	0.211
PDA01_PT_080	Epi_1	Cancer	4332	15565604	0.879135	0.304775	0.167253	0.109144	2095454	0.665	17466495	0.185
PDA01_PT_083	Epi_1	Cancer	2583	14947156	0.90173	0.417361	0.217971	0.133016	2558597	0.675	21334135	0.165
PDA01_PT_085	Epi_1	Cancer	1916	13789012	0.912433	0.438845	0.250196	0.126845	2393773	0.68	19926075	0.233
PDA01_PT_086	Epi_2	Cancer	5325	18236568	0.900739	0.325048	0.22658	0.123063	2366186	0.663	19724259	0.167
PDA01_PT_088	Epi_1	Cancer	2644	16566018	0.906306	0.416143	0.210247	0.146403	2836562	0.67	23618770	0.176
PDA02_PT1_081	Epi_7	Cancer	4560	15279994	0.944731	0.432543	0.352101	0.116873	2337560	0.687	19151169	0.162
PDA02_PT1_083	Epi_7	Cancer	3097	15996252	0.947088	0.447126	0.415504	0.111147	2233828	0.686	18290065	0.153
PDA02_PT1_084	Epi_7	Cancer	4579	13751460	0.944188	0.502617	0.280658	0.139793	2844030	0.689	23255729	0.123
PDA02_PT1_086	Epi_7	Cancer	3759	22275166	0.937149	0.440136	0.434304	0.139159	2732927	0.698	22556545	0.168
PDA02_PT1_087	Epi_7	Cancer	5314	15568748	0.943407	0.429968	0.387864	0.11142	2201133	0.688	18056587	0.183
PDA02_PT1_088	Epi_7	Cancer	3447	19635296	0.943378	0.476289	0.509037	0.118012	2328468	0.705	19143552	0.149
PDA02_PT1_089	Epi_7	Cancer	5021	10719340	0.924859	0.47646	0.166174	0.122497	2480658	0.687	20378212	0.122
PDA02_PT1_091	Epi_7	Cancer	1732	13245954	0.906571	0.448127	0.282591	0.107296	2122704	0.675	17426726	0.168
PDA02_PT1_092	Epi_7	Cancer	6527	15628412	0.923533	0.505681	0.191159	0.172476	3441137	0.709	28344779	0.22
PDA02_PT1_093	Epi_7	Cancer	3175	14451024	0.895734	0.45768	0.302449	0.114326	2275077	0.688	18644699	0.153
PDA02_PT1_095	Epi_7	Cancer	6434	12633810	0.917558	0.483873	0.192515	0.1351	2721315	0.698	22254184	0.131
PDA02_PT1_096	Epi_7	Cancer	6202	14353916	0.923067	0.470495	0.346575	0.115329	2250171	0.673	18554139	0.144
PDA02_PT2_001	Epi_7	Cancer	3920	11285284	0.904682	0.410301	0.219515	0.0974399	1925589	0.702	15816325	0.181
PDA02_PT2_005	Epi_7	Cancer	2004	14465406	0.903817	0.49187	0.187901	0.155401	3096669	0.709	25547303	0.137
PDA02_PT2_007	Epi_7	Cancer	3711	13362264	0.917213	0.492298	0.166365	0.152472	3073610	0.692	25219226	0.147
PDA02_PT2_008	Epi_7	Cancer	5204	14403714	0.909145	0.520553	0.158745	0.173157	3472871	0.706	28618785	0.15
PDA02_PT2_013	Epi_7	Cancer	2921	13039258	0.946269	0.441193	0.33288	0.106554	2103972	0.704	17284579	0.162
PDA02_PT2_014	Epi_7	Cancer	6221	14506388	0.928696	0.459092	0.181598	0.153111	3114420	0.695	25528356	0.131
PDA02_PT2_015	Epi_7	Cancer	6444	13352616	0.944197	0.407618	0.303885	0.106783	2117340	0.708	17369671	0.154
PDA02_PT2_018	Epi_7	Cancer	4638	18282950	0.917165	0.373635	0.257102	0.123012	2493204	0.674	20444206	0.171
PDA02_PT2_019	Epi_7	Cancer	3013	15551194	0.936472	0.380102	0.292431	0.107853	2156008	0.703	17729961	0.16
PDA02_PT2_020	Epi_7	Cancer	3396	17020552	0.92171	0.397769	0.185054	0.142507	2940928	0.656	24127734	0.123
PDA02_PT2_021	Epi_7	Cancer	2762	21406332	0.91729	0.369013	0.282574	0.133044	2682007	0.689	22126320	0.162
PDA02_PT2_022	Epi_7	Cancer	6193	18335316	0.919903	0.419978	0.19975	0.152604	3138505	0.698	25863270	0.143
PDA02_PT2_024	Epi_7	Cancer	2527	22229626	0.924516	0.297497	0.27824	0.119016	2354614	0.71	19452531	0.195
PDA02_PT2_025	Epi_7	Cancer	5048	18376938	0.925514	0.336724	0.288412	0.109638	2182685	0.694	18033832	0.145
PDA02_PT2_026	Epi_7	Cancer	4743	15274334	0.913806	0.535593	0.448537	0.106542	2168271	0.674	17741958	0.13
PDA02_PT2_027	Epi_7	Cancer	4472	13144636	0.929327	0.367872	0.30011	0.0880348	1759316	0.658	14458673	0.142
PDA02_PT2_028	Epi_7	Cancer	7653	46646570	0.934575	0.388891	0.421023	0.212528	4439421	0.706	36636501	0.124
PDA02_PT2_029	Epi_7	Cancer	7093	17349788	0.937825	0.403403	0.250067	0.135993	2792309	0.695	22953993	0.132
PDA02_PT2_031	Epi_7	Cancer	3807	16394664	0.945083	0.362707	0.33808	0.102103	2042358	0.687	16778324	0.204
PDA02_PT2_032	Epi_7	Cancer	3731	19670026	0.933722	0.362969	0.351228	0.11337	2297831	0.673	18913813	0.128
PDA02_PT2_035	Epi_7	Cancer	5436	24097274	0.920182	0.443464	0.280684	0.182857	3776432	0.685	31049665	0.126
PDA02_PT2_037	Epi_7	Cancer	1807	19247112	0.929114	0.365135	0.28495	0.122592	2526838	0.699	20667231	0.058
PDA02_PT2_039	Epi_2	Cancer	3627	10722232	0.927774	0.443506	0.194547	0.109712	2189580	0.685	18030117	0.16
PDA02_PT2_040	Epi_7	Cancer	3352	22719834	0.926085	0.337565	0.289721	0.131828	2651119	0.698	21794162	0.154
PDA02_PT2_049	Epi_8	Cancer	8410	21401954	0.935542	0.426375	0.237325	0.173715	3535358	0.671	29044926	0.224
PDA02_PT2_050	Epi_7	Cancer	5279	27647568	0.928862	0.428861	0.281563	0.193607	4035474	0.7	33163465	0.14
PDA02_PT2_051	Epi_7	Cancer	5110	20058642	0.931374	0.424768	0.226289	0.166133	3389714	0.701	27928445	0.148
PDA02_PT2_053	Epi_7	Cancer	4773	18213414	0.934256	0.41605	0.220785	0.158405	3193974	0.698	26331186	0.193
PDA02_PT2_055	Epi_7	Cancer	2616	23550394	0.911841	0.423936	0.22127	0.176228	3702318	0.708	30342491	0.141
PDA02_PT2_073	Epi_7	Cancer	3812	15768854	0.942559	0.335346	0.383534	0.0836979	1728261	0.679	14022188	0.134
PDA02_PT2_074	Epi_7	Cancer	4110	15001984	0.947085	0.345838	0.256077	0.105562	2183992	0.654	17819149	0.153
PDA02_PT2_075	Epi_7	Cancer	7121	16916126	0.937863	0.460096	0.180729	0.166627	3460400	0.661	28462619	0.141
PDA02_PT2_076	Epi_7	Cancer	5054	26902558	0.913635	0.322485	0.339764	0.13139	2654389	0.694	21792331	0.17
PDA02_PT2_077	Epi_7	Cancer	2041	21717360	0.923955	0.402584	0.36973	0.134859	2695640	0.69	22198354	0.142
PDA02_PT2_078	Epi_7	Cancer	4482	23881894	0.923269	0.455192	0.203291	0.204036	4272267	0.683	35006630	0.171
PDA02_PT2_079	Epi_7	Cancer	4374	26767404	0.921719	0.259383	0.319615	0.115527	2351419	0.689	19255042	0.139
PDA02_PT2_080	Epi_7	Cancer	7035	22009052	0.910531	0.455403	0.220273	0.19441	4007045	0.7	32988532	0.146
PDA02_PT3_097	Epi_7	Cancer	6804	13165132	0.931146	0.476682	0.200383	0.139796	2795038	0.701	22983280	0.17
PDA02_PT3_098	Epi_7	Cancer	6869	14421752	0.921545	0.441257	0.212104	0.13778	2772535	0.692	22675524	0.18
PDA02_PT3_101	Epi_7	Cancer	2757	13922490	0.920196	0.438279	0.290216	0.113451	2220276	0.684	18284300	0.172
PDA02_PT3_102	Epi_7	Cancer	3255	17220604	0.922996	0.476216	0.240845	0.159434	3205510	0.673	26418927	0.137
PDA02_PT3_103	Epi_7	Cancer	6159	17873326	0.921852	0.476446	0.279156	0.157678	3138198	0.696	25901225	0.172
PDA02_PT3_113	Epi_7	Cancer	4432	18166410	0.917722	0.371819	0.29841	0.115676	2358731	0.688	19278052	0.164
PDA02_PT3_114	Epi_7	Cancer	4889	21671764	0.921551	0.356859	0.216113	0.147443	3131412	0.69	25424748	0.126
PDA02_PT3_115	Epi_7	Cancer	3194	22330984	0.920958	0.369381	0.373756	0.119451	2439576	0.695	19936816	0.173
PDA02_PT3_116	Epi_7	Cancer	4797	27118526	0.923885	0.478911	0.191496	0.234844	5029748	0.687	41229558	0.137
PDA02_PT3_117	Epi_7	Cancer	2082	20240988	0.9283	0.399326	0.382835	0.119066	2421614	0.675	19832006	0.121
PDA02_PT3_120	Epi_7	Cancer	5448	23137812	0.937058	0.38358	0.397421	0.128448	2588650	0.703	21271891	0.172
PDA02_PT3_121	Epi_7	Cancer	5926	19882392	0.935094	0.349875	0.324284	0.116714	2365013	0.68	19335666	0.201
PDA02_PT3_122	Epi_7	Cancer	5582	21925050	0.936339	0.364655	0.351513	0.122351	2490389	0.687	20400908	0.179
PDA02_PT3_123	Epi_7	Cancer	4507	25738708	0.929384	0.370026	0.348472	0.141323	2848610	0.69	23455633	0.181
PDA02_PT3_124	Epi_7	Cancer	4269	21041700	0.944359	0.33648	0.44065	0.0982009	2000975	0.692	16330025	0.163
PDA02_PT3_125	Epi_7	Cancer	5868	25711120	0.941424	0.378475	0.470625	0.117631	2406184	0.659	19614749	0.144
PDA02_PT3_126	Epi_7	Cancer	4930	22805742	0.931374	0.422857	0.248111	0.172822	3598966	0.67	29542210	0.118
PDA02_PT3_127	Epi_7	Cancer	4436	17658516	0.921155	0.404319	0.199418	0.142666	2924075	0.666	24033906	0.155
PDA02_PT3_129	Epi_7	Cancer	6152	17140754	0.919574	0.26358	0.21057	0.0915968	1856141	0.666	15160682	0.171
PDA02_PT3_130	Epi_7	Cancer	3491	23994732	0.893846	0.243092	0.189134	0.111843	2364358	0.678	19126730	0.124
PDA02_PT3_131	Epi_7	Cancer	5495	15921276	0.917299	0.395365	0.194582	0.126284	2673270	0.696	21691791	0.135
PDA02_PT3_133	Epi_7	Cancer	5800	17959920	0.905458	0.254262	0.217938	0.0891347	1799792	0.682	14746916	0.167
PDA02_PT3_134	Epi_7	Cancer	4815	19899464	0.9275	0.319681	0.300099	0.108342	2177359	0.681	17834053	0.179
PDA02_PT3_136	Epi_7	Cancer	5475	16916634	0.915705	0.335528	0.235656	0.109744	2217486	0.694	18108981	0.162
PDA02_PT3_137	Epi_7	Cancer	4354	18536824	0.921393	0.370039	0.265671	0.120988	2419124	0.685	20007487	0.159
PDA02_PT3_138	Epi_7	Cancer	3876	26256318	0.920409	0.386065	0.360287	0.140618	2850764	0.702	23510503	0.153
PDA02_PT3_139	Epi_7	Cancer	3086	19009090	0.922331	0.305065	0.237881	0.109723	2235580	0.678	18322438	0.158
PDA02_PT3_141	Epi_7	Cancer	5603	17442538	0.930721	0.371293	0.297909	0.111755	2238892	0.694	18439263	0.194
PDA02_PT3_142	Epi_7	Cancer	3279	19707998	0.925705	0.346606	0.294921	0.115402	2339245	0.688	19207161	0.168
PDA02_PT3_143	Epi_7	Cancer	6589	16231700	0.934799	0.431799	0.232951	0.13915	2841225	0.698	23303848	0.162
PDA02_PT3_147	Epi_7	Cancer	2676	16915978	0.925624	0.39049	0.296553	0.118335	2324642	0.69	19193755	0.163
PDA02_PT3_148	Epi_7	Cancer	6787	16482562	0.928713	0.472168	0.204265	0.161597	3239715	0.663	26720119	0.166
PDA02_PT3_149	Epi_7	Cancer	3027	21310492	0.925765	0.47509	0.262487	0.18341	3685704	0.699	30462757	0.18
PDA02_PT3_150	Epi_7	Cancer	5340	16631888	0.918206	0.40949	0.280156	0.121518	2396850	0.682	19752518	0.166
PDA02_PT3_151	Epi_7	Cancer	4816	14967522	0.928206	0.412479	0.270517	0.118994	2337709	0.689	19295411	0.154
PDA02_PT3_152	Epi_7	Cancer	3296	14280580	0.925062	0.439434	0.302803	0.110411	2159037	0.667	17791950	0.183
PDA02_PT3_153	Epi_7	Cancer	3593	19527154	0.924584	0.322901	0.28898	0.106403	2160310	0.679	17718286	0.147
PDA02_PT3_155	Epi_7	Cancer	2637	18178088	0.92061	0.342964	0.296596	0.10457	2103112	0.665	17297042	0.163
PDA02_PT3_156	Epi_7	Cancer	5008	18598704	0.927153	0.408804	0.332375	0.117364	2392329	0.692	19546991	0.162
PDA02_PT3_157	Epi_7	Cancer	4072	15989124	0.931176	0.401094	0.32017	0.105649	2127918	0.691	17477685	0.156
PDA02_PT3_158	Epi_7	Cancer	5459	17812516	0.926393	0.384495	0.305321	0.114215	2307913	0.665	18892564	0.194
PDA02_PT3_159	Epi_7	Cancer	6728	22359374	0.928223	0.396174	0.363804	0.124737	2521988	0.674	20685767	0.188
PDA02_PT3_160	Epi_7	Cancer	8380	16353494	0.927464	0.428484	0.232231	0.130131	2750616	0.707	22345397	0.182
PDA02_PT3_169	Epi_7	Cancer	3391	25240458	0.930421	0.364696	0.368613	0.131623	2719011	0.687	22222714	0.134
PDA02_PT3_170	Epi_7	Cancer	3398	13900564	0.925834	0.345481	0.241139	0.0946138	1927955	0.665	15740916	0.162
PDA02_PT3_172	Epi_7	Cancer	3495	23926052	0.921695	0.409298	0.261123	0.16513	3491324	0.682	28441223	0.15
PDA02_PT3_174	Epi_7	Cancer	2917	13058258	0.923189	0.351393	0.253865	0.0875781	1780523	0.675	14540927	0.176
PDA02_PT3_175	Epi_7	Cancer	4014	19322816	0.934608	0.380208	0.369732	0.110983	2266028	0.673	18529309	0.166
PDA02_PT3_176	Epi_7	Cancer	4150	18482830	0.925795	0.384288	0.361808	0.108221	2234113	0.691	18159630	0.139
PDA02_PT3_177	Epi_7	Cancer	4611	14446862	0.926282	0.367377	0.287197	0.0964705	1989448	0.69	16181102	0.142
PDA02_PT3_178	Epi_7	Cancer	3580	17140854	0.921088	0.0990335	0.148809	0.0422693	868953	0.681	7017348	0.167
PDA02_PT3_179	Epi_7	Cancer	4515	14587868	0.917516	0.342958	0.251038	0.0949801	1943373	0.673	15816054	0.192
PDA02_PT3_180	Epi_7	Cancer	6742	25340808	0.912912	0.42165	0.238299	0.183152	3830998	0.683	31451027	0.128
PDA02_PT3_181	Epi_7	Cancer	2614	26453768	0.90706	0.405239	0.227877	0.178305	3811825	0.7	31126085	0.115
PDA02_PT3_182	Epi_7	Cancer	4373	25824188	0.909647	0.410328	0.17343	0.197677	4190839	0.689	34325891	0.143
PDA02_PT3_185	Epi_7	Cancer	7400	26978654	0.906983	0.34647	0.237757	0.153638	3365195	0.698	27244511	0.117
PDA02_PT3_187	Epi_7	Cancer	4855	30070742	0.920331	0.428262	0.275506	0.203467	4271597	0.691	35148586	0.111
PDA02_PT3_188	Epi_7	Cancer	6428	26772142	0.91611	0.448512	0.197786	0.214759	4575971	0.678	37550228	0.093
PDA02_PT3_189	Epi_7	Cancer	3371	28126312	0.919372	0.339724	0.35309	0.139086	2858232	0.67	23430691	0.132
PDA02_PT3_190	Epi_7	Cancer	5447	29076224	0.923861	0.361697	0.371263	0.142031	2927405	0.704	24097231	0.126
PDA02_PT3_192	Epi_7	Cancer	5381	23838754	0.912281	0.322308	0.185888	0.156132	3180106	0.682	26258998	0.128
PDA03_PT1_009	Epi_4	Cancer	7304	10509878	0.929571	0.365531	0.222306	0.0841021	1736397	0.493	13968095	0.207
PDA03_PT1_010	Epi_4	Cancer	5661	12105240	0.925806	0.401876	0.227335	0.102361	2120745	0.529	17207288	0.087
PDA03_PT1_012	Epi_4	Cancer	3697	11150046	0.918523	0.392752	0.201067	0.0964583	2048140	0.484	16464790	0.045
PDA03_PT1_013	Epi_4	Cancer	4970	9896126	0.925253	0.414734	0.206811	0.0914062	1905685	0.529	15412147	0.08
PDA03_PT1_014	Epi_4	Cancer	4094	12588162	0.926064	0.388338	0.25816	0.0969094	2054922	0.491	16506680	0.031
PDA03_PT1_015	Epi_4	Cancer	3063	11488740	0.922873	0.404915	0.218132	0.100533	2065287	0.512	16728050	0.154
PDA03_PT1_016	Epi_4	Cancer	2882	12638312	0.908045	0.393573	0.185422	0.110432	2262413	0.486	18429147	0.081
PDA03_PT1_033	Epi_4	Cancer	2607	13059300	0.912185	0.23166	0.305977	0.0550517	1070391	0.647	8795127	0.196
PDA03_PT1_036	Epi_4	Cancer	4322	15033486	0.913881	0.41641	0.184446	0.137331	2746384	0.535	22673370	0.093
PDA03_PT1_037	Epi_4	Cancer	6183	15103444	0.876527	0.43602	0.157351	0.13764	2851262	0.552	23273081	0.026
PDA03_PT1_038	Epi_4	Cancer	5270	13032106	0.881168	0.4375	0.159439	0.126682	2529997	0.456	20797562	0.1
PDA03_PT1_039	Epi_4	Cancer	2601	16033606	0.890987	0.148354	0.123928	0.0608042	1240340	0.538	10067008	0.044
PDA03_PT1_040	Epi_4	Cancer	4396	14219664	0.90708	0.365787	0.21941	0.106246	2050944	0.622	16950163	0.156
PDA03_PT1_057	Epi_4	Cancer	1566	14567920	0.82763	0.35974	0.23686	0.0925166	1783651	0.661	14866948	0.14
PDA03_PT1_065	Epi_4	Cancer	6055	9907436	0.92284	0.481285	0.144519	0.117353	2344410	0.569	19289632	0.133
PDA03_PT1_066	Epi_4	Cancer	3246	12890416	0.917267	0.370816	0.233873	0.095274	1857773	0.563	15346276	0.148
PDA03_PT1_067	Epi_4	Cancer	3258	15067326	0.908597	0.430397	0.144571	0.144095	3010299	0.503	24481051	0.017
PDA03_PT1_068	Epi_4	Cancer	3431	13706242	0.908453	0.343711	0.197735	0.0968677	2001167	0.506	16275689	0.087
PDA03_PT1_070	Epi_4	Cancer	3525	15476004	0.924733	0.382794	0.177322	0.131068	2667104	0.511	21873381	0.082
PDA03_PT1_071	Epi_4	Cancer	4851	15224758	0.915273	0.394886	0.214878	0.119728	2427083	0.506	19855166	0.166
PDA03_PT1_072	Epi_4	Cancer	3281	15312486	0.913908	0.435888	0.198634	0.136595	2756004	0.594	22715021	0.086
PDA03_PT1_122	Epi_4	Cancer	6093	12466128	0.898287	0.427351	0.17601	0.117669	2369945	0.469	19321419	0.178
PDA03_PT1_124	Epi_4	Cancer	5536	13932104	0.906101	0.404132	0.125794	0.133008	2858328	0.61	23079203	0.021
PDA03_PT1_125	Epi_4	Cancer	7604	18730270	0.8485	0.321205	0.173616	0.121203	2546011	0.515	20531048	0.013
PDA03_PT1_126	Epi_4	Cancer	4053	15773680	0.872422	0.364041	0.19088	0.112589	2262667	0.636	18576711	0.011
PDA03_PT1_127	Epi_4	Cancer	2560	11000028	0.890098	0.407419	0.145751	0.103973	2094496	0.488	17213585	0.067
PDA03_PT1_128	Epi_4	Cancer	6033	12779970	0.877858	0.40823	0.163218	0.117155	2315172	0.533	19079524	0.14
PDA03_PT2_201	Epi_4	Cancer	5204	11404950	0.921379	0.265285	0.350009	0.052858	1057252	0.55	8615481	0.119
PDA03_PT2_205	Epi_4	Cancer	3433	11737032	0.938616	0.315245	0.329841	0.0695406	1406506	0.561	11397381	0.142
PDA03_PT2_206	Epi_4	Cancer	4830	12454862	0.919279	0.341166	0.328029	0.0762675	1527797	0.588	12429916	0.158
PDA03_PT2_207	Epi_4	Cancer	3514	11388814	0.931129	0.258641	0.180323	0.0743251	1527279	0.519	12330852	0.125
PDA03_PT2_208	Epi_4	Cancer	3952	13471662	0.925271	0.396266	0.249439	0.111175	2292940	0.552	18689428	0.094
PDA03_PT2_217	Epi_4	Cancer	5227	13202758	0.888709	0.380592	0.229062	0.0992814	1953000	0.665	16124564	0.145
PDA03_PT2_219	Epi_4	Cancer	2869	14805478	0.896523	0.358056	0.301985	0.0853914	1743905	0.619	14149382	0.151
PDA03_PT2_220	Epi_4	Cancer	3045	13565660	0.899644	0.378989	0.242656	0.0987808	1959328	0.627	16110899	0.139
PDA03_PT2_222	Epi_4	Cancer	3829	13955458	0.897518	0.410344	0.191866	0.117366	2425848	0.541	19670951	0.152
PDA03_PT2_223	Epi_4	Cancer	5642	14894472	0.89773	0.405774	0.168601	0.13052	2631104	0.484	21520690	0.174
PDA03_PT2_224	Epi_4	Cancer	3552	13395458	0.892928	0.371287	0.201071	0.0994479	2032481	0.502	16554653	0.103
PDA03_PT2_241	Epi_4	Cancer	5202	9306124	0.896183	0.387485	0.139117	0.0856201	1703932	0.494	13960849	0.151
PDA03_PT2_242	Epi_4	Cancer	4485	11963246	0.911164	0.45294	0.177442	0.11688	2339317	0.636	19282848	0.143
PDA03_PT2_244	Epi_4	Cancer	2415	12340216	0.913076	0.431445	0.171131	0.116677	2351775	0.5	19336797	0.129
PDA03_PT2_245	Epi_4	Cancer	2672	15497794	0.89831	0.382243	0.193769	0.116479	2415834	0.492	19663943	0.126
PDA03_PT2_246	Epi_4	Cancer	5454	13713360	0.90818	0.429071	0.185599	0.124101	2491773	0.481	20433774	0.195
PDA03_PT2_247	Epi_4	Cancer	5532	14998310	0.898702	0.452876	0.137659	0.153544	3135834	0.488	25740254	0.113
PDA03_PT2_320	Epi_4	Cancer	1908	17253124	0.855344	0.324447	0.287738	0.0882499	1775264	0.673	14654208	0.097
PDA03_PT2_330	Epi_4	Cancer	2326	14599352	0.913827	0.423915	0.18808	0.129253	2673600	0.525	21795049	0.063
PDA03_PT2_332	Epi_4	Cancer	3711	20968528	0.924087	0.337552	0.33728	0.110309	2196713	0.64	18109325	0.143
PDA03_PT2_333	Epi_4	Cancer	3052	19962084	0.912979	0.35195	0.298479	0.118522	2367922	0.568	19431962	0.125
PDA03_PT2_334	Epi_4	Cancer	4322	14422850	0.914801	0.407256	0.180285	0.126836	2592753	0.505	21219564	0.075
PDA03_PT2_335	Epi_4	Cancer	6046	14350590	0.908406	0.419902	0.173869	0.129776	2627336	0.498	21572059	0.116
PDA04_PT1_009	Epi_2	Cancer	3440	11123680	0.926944	0.296785	0.286517	0.0666525	1356994	0.587	11002495	0.13
PDA04_PT1_010	Epi_2	Cancer	4920	14304902	0.919441	0.327665	0.37945	0.0763847	1527856	0.59	12452930	0.185
PDA04_PT1_011	Epi_2	Cancer	3307	12335660	0.914362	0.332906	0.317607	0.0751868	1517513	0.591	12360488	0.129
PDA04_PT1_012	Epi_2	Cancer	7223	11787678	0.932892	0.456228	0.179102	0.12864	2660183	0.594	21696420	0.137
PDA04_PT1_013	Epi_2	Cancer	3778	12263226	0.929998	0.30304	0.302133	0.0716554	1460133	0.583	11862465	0.104
PDA04_PT1_014	Epi_2	Cancer	2343	12756274	0.928506	0.30988	0.287765	0.0786471	1586415	0.596	12962448	0.1
PDA04_PT1_016	Epi_2	Cancer	2617	11288612	0.927244	0.190697	0.212574	0.0481778	968502	0.592	7812132	0.194
PDA04_PT1_061	Epi_2	Cancer	4843	14382808	0.885341	0.380317	0.329983	0.0903927	1795424	0.594	14729177	0.031
PDA04_PT1_063	Epi_2	Cancer	4189	16523678	0.898395	0.352896	0.284643	0.102574	2073306	0.587	16968534	0.066
PDA04_PT1_064	Epi_2	Cancer	5071	17410742	0.896176	0.36407	0.309492	0.105572	2083583	0.592	17213404	0.075
PDA04_PT1_066	Epi_2	Cancer	4765	15917112	0.899508	0.319379	0.262556	0.0965766	1918628	0.573	15777401	0.15
PDA04_PT1_069	Epi_2	Cancer	2694	16577794	0.909831	0.376246	0.281234	0.113124	2239973	0.592	18524564	0.117
PDA04_PT1_070	Epi_2	Cancer	2923	16298018	0.906831	0.357135	0.253643	0.110189	2187829	0.581	18062011	0.053
PDA04_PT1_072	Epi_2	Cancer	5461	20534854	0.904974	0.245829	0.264284	0.095062	1851327	0.59	15332375	0.08
PDA04_PT1_106	Epi_2	Cancer	3713	9860146	0.926892	0.311842	0.31998	0.0613353	1216646	0.596	9946716	0.168
PDA04_PT1_107	Epi_2	Cancer	3369	9692574	0.916564	0.301755	0.269745	0.0620823	1253037	0.593	10210467	0.112
PDA04_PT1_111	Epi_2	Cancer	5816	14861766	0.924217	0.330013	0.335282	0.0881758	1778401	0.594	14531931	0.14
PDA04_PT1_187	Epi_2	Cancer	4136	13544946	0.884775	0.330819	0.218768	0.0940241	1820429	0.591	15103798	0.204
PDA04_PT1_190	Epi_2	Cancer	7464	18209338	0.886026	0.168211	0.170307	0.0712803	1422354	0.58	11666889	0.091
PDA04_PT1_191	Epi_2	Cancer	7895	18048344	0.880357	0.241301	0.155754	0.101956	2037160	0.585	16774411	0.151
PDA04_PT1_192	Epi_2	Cancer	5594	18294740	0.894578	0.317432	0.263879	0.110392	2150349	0.591	17820143	0.143
PDA04_PT2_201	Epi_2	Cancer	4138	10692398	0.920546	0.287437	0.288349	0.0635858	1292048	0.578	10476733	0.119
PDA04_PT2_203	Epi_2	Cancer	3341	9661720	0.924439	0.33886	0.292523	0.0670933	1330922	0.578	10793649	0.195
PDA04_PT2_204	Epi_2	Cancer	4642	11097782	0.921836	0.306933	0.329988	0.0649775	1295711	0.56	10577972	0.178
PDA04_PT2_206	Epi_2	Cancer	5055	10279480	0.918854	0.332119	0.304367	0.0671552	1358577	0.565	11031533	0.158
PDA04_PT2_207	Epi_2	Cancer	5410	10905072	0.929236	0.323659	0.34989	0.0643171	1320541	0.584	10672099	0.143
PDA04_PT2_208	Epi_2	Cancer	4712	10722142	0.934378	0.275227	0.395494	0.0510056	1067928	0.569	8535571	0.157
PDA04_PT2_235	Epi_2	Cancer	4944	15190818	0.848123	0.374304	0.194671	0.10842	2217935	0.598	18145244	0.126
PDA04_PT2_238	Epi_2	Cancer	5055	13832234	0.846734	0.333143	0.18902	0.091826	1809704	0.6	14926978	0.177
PDA04_PT2_239	Epi_2	Cancer	3789	12508976	0.814385	0.290684	0.232169	0.060874	1212485	0.579	10006390	0.056
PDA04_PT2_260	Epi_2	Cancer	4450	11694566	0.867773	0.358644	0.249224	0.0776997	1512025	0.581	12523734	0.095
PDA04_PT2_273	Epi_2	Cancer	3424	9129404	0.836269	0.341499	0.121703	0.0715243	1407248	0.597	11613468	0.119
PDA04_PT2_274	Epi_2	Cancer	1828	14272086	0.849087	0.357592	0.168103	0.104177	2068358	0.589	17059728	0.121
PDA04_PT2_275	Epi_2	Cancer	4332	12932714	0.858038	0.361677	0.17871	0.0964607	1904162	0.585	15744624	0.129
PDA04_PT2_276	Epi_2	Cancer	5097	13936354	0.852045	0.355913	0.179367	0.0991238	1959161	0.552	16126622	0.195
PDA04_PT2_277	Epi_2	Cancer	3748	13175902	0.857504	0.373938	0.204164	0.0969394	1924900	0.558	15854011	0.15
PDA04_PT2_278	Epi_2	Cancer	3756	13154226	0.876376	0.361324	0.192992	0.0944511	1905230	0.58	15682001	0.077
PDA04_PT2_279	Epi_2	Cancer	4300	12920342	0.875347	0.335863	0.200478	0.0901001	1764467	0.559	14614530	0.108
PDA04_PT2_280	Epi_2	Cancer	2909	14831374	0.881403	0.311728	0.197994	0.0967646	1875304	0.583	15549515	0.141
PDA04_PT2_288	Epi_2	Cancer	4315	15916308	0.850639	0.324342	0.264398	0.0883053	1706998	0.547	14144584	0.161
PDA04_PT2_297	Epi_2	Cancer	5366	8774994	0.928234	0.331306	0.260333	0.065509	1334921	0.573	10859030	0.122
PDA04_PT2_298	Epi_2	Cancer	3606	11521012	0.918155	0.328095	0.346414	0.0689606	1437247	0.577	11567677	0.12
PDA04_PT2_300	Epi_2	Cancer	3004	8537236	0.906535	0.307889	0.298369	0.0528487	1064748	0.603	8608312	0.174
PDA04_PT2_301	Epi_2	Cancer	2287	9636772	0.90445	0.310311	0.277833	0.0606155	1259702	0.582	10206292	0.072
PDA04_PT2_302	Epi_2	Cancer	2382	10214478	0.932648	0.382375	0.287749	0.0823128	1700649	0.572	13832414	0.084
PDA04_PT2_303	Epi_2	Cancer	5789	9675026	0.925176	0.327494	0.283901	0.0640264	1348735	0.554	10882225	0.087
PDA04_PT2_304	Epi_2	Cancer	3498	9988674	0.917158	0.308791	0.280238	0.0631233	1276134	0.57	10413320	0.177
PDA04_PT2_314	Epi_2	Cancer	4070	13733228	0.912729	0.351384	0.203355	0.100364	1998888	0.561	16513518	0.116
PDA04_PT2_315	Epi_2	Cancer	4192	17917052	0.903302	0.296227	0.212216	0.106612	2120839	0.581	17549004	0.085
PDA04_PT2_316	Epi_2	Cancer	5713	13277604	0.912085	0.332993	0.184836	0.0947389	1888406	0.583	15570396	0.105
PDA04_PT2_317	Epi_2	Cancer	5352	16177778	0.898184	0.43361	0.174763	0.142679	2946492	0.537	24158487	0.089
PDA04_PT2_318	Epi_2	Cancer	4431	15066518	0.89909	0.361041	0.207198	0.109756	2208815	0.59	18148756	0.062
PDA04_PT2_319	Epi_2	Cancer	2735	13300068	0.909778	0.361552	0.202243	0.098631	2002712	0.573	16367704	0.082
PDA04_PT2_320	Epi_2	Cancer	4868	11025196	0.900484	0.345546	0.185442	0.0824011	1639256	0.559	13476692	0.07
PDA05_PT1_004	Epi_1	Cancer	2538	12622268	0.930278	0.416617	0.258702	0.102053	2014324	0.698	16595772	0.078
PDA05_PT1_005	Epi_1	Cancer	3398	12438772	0.940646	0.398555	0.27831	0.0986827	1929773	0.691	16036284	0.081
PDA05_PT1_006	Epi_1	Cancer	3730	12675530	0.936343	0.461079	0.19103	0.134327	2662782	0.681	22142244	0.076
PDA05_PT1_007	Epi_1	Cancer	2826	11586466	0.944204	0.425935	0.299047	0.0956976	1861227	0.689	15460690	0.111
PDA05_PT1_018	Epi_1	Cancer	3400	12858576	0.950798	0.431508	0.320016	0.102967	2003708	0.695	16619203	0.163
PDA05_PT1_019	Epi_1	Cancer	3637	13047702	0.955791	0.442841	0.323869	0.107858	2129195	0.698	17693714	0.058
PDA05_PT1_026	Epi_1	Cancer	3821	11790640	0.940655	0.420803	0.257989	0.101424	2001110	0.688	16579880	0.089
PDA05_PT1_027	Epi_1	Cancer	4173	8019426	0.938866	0.408241	0.229933	0.0723284	1437322	0.693	11848704	0.043
PDA05_PT1_029	Epi_1	Cancer	8417	13546722	0.937532	0.486261	0.199955	0.144477	2927232	0.696	24291140	0.037
PDA05_PT1_030	Epi_1	Cancer	3716	12051166	0.938679	0.410114	0.247974	0.101719	2042840	0.697	16855086	0.064
PDA05_PT1_033	Epi_1	Cancer	2539	12898672	0.932017	0.261715	0.288779	0.0644911	1297150	0.688	10643774	0.092
PDA05_PT1_035	Epi_1	Cancer	3117	14730642	0.928883	0.231995	0.313592	0.0612564	1255157	0.685	10234757	0.046
PDA05_PT1_036	Epi_1	Cancer	4376	14509296	0.933897	0.365654	0.301097	0.096554	1964706	0.591	16098310	0.062
PDA05_PT1_037	Epi_1	Cancer	5832	17850698	0.933502	0.324019	0.369226	0.0897132	1833727	0.691	15009948	0.053
PDA05_PT1_038	Epi_1	Cancer	5984	13577346	0.934111	0.364022	0.268655	0.0954187	1958264	0.696	16079898	0.05
PDA05_PT1_040	Epi_1	Cancer	5081	31473760	0.932433	0.42665	0.266836	0.220807	4670769	0.705	38503161	0.123
PDA05_PT1_041	Epi_1	Cancer	3862	13215552	0.916954	0.263109	0.256948	0.0707515	1396812	0.687	11505084	0.133
PDA05_PT1_042	Epi_1	Cancer	6291	14619386	0.922153	0.302195	0.276625	0.0850806	1676047	0.703	13949523	0.067
PDA05_PT1_043	Epi_1	Cancer	4233	13686898	0.930527	0.292729	0.327497	0.0705991	1413463	0.694	11661318	0.043
PDA05_PT1_045	Epi_1	Cancer	6339	17859840	0.925728	0.337593	0.262164	0.117306	2388263	0.691	19669936	0.049
PDA05_PT1_047	Epi_1	Cancer	5844	13657832	0.926952	0.282964	0.346635	0.0664663	1305415	0.699	10801057	0.12
PDA05_PT1_048	Epi_1	Cancer	2405	13773752	0.930428	0.386217	0.271059	0.106663	2062719	0.699	17217178	0.081
PDA05_PT1_051	Epi_1	Cancer	3450	11772202	0.938816	0.432032	0.308949	0.0972416	1865516	0.702	15546239	0.176
PDA05_PT1_056	Epi_1	Cancer	3261	10138260	0.946221	0.383048	0.261003	0.0829693	1578926	0.705	13151408	0.268
PDA05_PT1_057	Epi_1	Cancer	3920	8776710	0.949234	0.390801	0.316066	0.0681907	1278527	0.701	10650858	0.278
PDA05_PT1_058	Epi_1	Cancer	5200	10704892	0.939617	0.436297	0.334369	0.0853791	1641170	0.702	13552078	0.258
PDA05_PT1_061	Epi_2	Cancer	8974	11345002	0.944248	0.497257	0.214728	0.128658	2508408	0.68	20835465	0.227
PDA05_PT1_062	Epi_1	Cancer	4378	9595038	0.943239	0.45162	0.246732	0.095124	1853294	0.696	15396215	0.187
PDA05_PT1_065	Epi_1	Cancer	3238	10180758	0.937432	0.377103	0.250417	0.0827545	1595805	0.704	13221999	0.239
PDA05_PT1_066	Epi_1	Cancer	4727	15791594	0.94158	0.375032	0.322003	0.111138	2055870	0.737	17214312	0.344
PDA05_PT1_069	Epi_1	Cancer	2920	10045408	0.9341	0.428438	0.299211	0.0827386	1592961	0.699	13184888	0.17
PDA05_PT1_070	Epi_1	Cancer	5410	10519546	0.930818	0.400046	0.293104	0.0826733	1582878	0.707	13193843	0.17
PDA05_PT1_071	Epi_1	Cancer	4179	10665524	0.93515	0.440923	0.275623	0.0948363	1820675	0.702	15160261	0.193
PDA05_PT1_073	Epi_1	Cancer	2181	11920000	0.926965	0.375681	0.27119	0.0884485	1679520	0.703	14011418	0.248
PDA05_PT1_075	Epi_1	Cancer	4243	10213952	0.940031	0.416359	0.274386	0.0872165	1660098	0.701	13848533	0.21
PDA05_PT1_080	Epi_1	Cancer	2256	9783580	0.938311	0.396772	0.297299	0.0768054	1451829	0.706	12078578	0.309
PDA05_PT1_081	Epi_1	Cancer	3463	15798488	0.946718	0.477572	0.309345	0.140036	2698617	0.677	22341679	0.359
PDA05_PT1_082	Epi_1	Cancer	2594	17222278	0.944475	0.242647	0.312639	0.0806716	1550327	0.695	12781320	0.27
PDA05_PT1_083	Epi_1	Cancer	4863	16765858	0.945335	0.431725	0.264269	0.144022	2766122	0.728	22960885	0.293
PDA05_PT1_085	Epi_1	Cancer	4185	20587092	0.948421	0.417548	0.434047	0.121101	2354845	0.711	19471389	0.236
PDA05_PT1_088	Epi_1	Cancer	3081	13704552	0.949604	0.487996	0.285006	0.132537	2572346	0.631	21288202	0.307
PDA05_PT1_091	Epi_1	Cancer	2265	13480856	0.943885	0.430404	0.333483	0.10588	2059170	0.678	17016726	0.2
PDA05_PT1_092	Epi_1	Cancer	4864	14035794	0.941541	0.422335	0.325267	0.107844	2081828	0.708	17271486	0.207
PDA05_PT1_093	Epi_1	Cancer	3648	16529428	0.948255	0.42628	0.365651	0.116941	2300952	0.708	18977072	0.19
PDA05_PT1_096	Epi_1	Cancer	2763	15977882	0.946326	0.435124	0.36091	0.115447	2326081	0.699	18970726	0.291
PDA05_PT1_098	Epi_1	Cancer	2430	10386044	0.9077	0.38037	0.239493	0.0757478	1548722	0.67	12587077	0.037
PDA05_PT1_104	Epi_1	Cancer	3768	7187650	0.919526	0.414986	0.182031	0.0703769	1430848	0.691	11662141	0.08
PDA05_PT1_105	Epi_1	Cancer	4232	8596666	0.922598	0.37414	0.229743	0.0667277	1346098	0.687	11022848	0.073
PDA05_PT1_107	Epi_1	Cancer	3844	11404456	0.913667	0.390115	0.274879	0.0821043	1630969	0.699	13445219	0.068
PDA05_PT1_108	Epi_1	Cancer	3583	8045388	0.899914	0.363661	0.209157	0.0615543	1223509	0.687	10034915	0.052
PDA05_PT1_111	Epi_1	Cancer	3254	7722554	0.906358	0.3442	0.219342	0.0559649	1139523	0.673	9271440	0.031
PDA05_PT1_116	Epi_1	Cancer	2812	8646602	0.880361	0.27613	0.133874	0.0571179	1142533	0.679	9355806	0.029
PDA05_PT1_117	Epi_1	Cancer	2507	9195760	0.903959	0.367747	0.167833	0.0768406	1519615	0.679	12510389	0.043
PDA05_PT1_118	Epi_1	Cancer	2674	9808130	0.887812	0.307388	0.150439	0.071687	1403501	0.698	11676687	0.062
PDA05_PT1_120	Epi_1	Cancer	3176	8919476	0.863752	0.240171	0.102006	0.0542403	1081657	0.674	8867710	0.033
PDA05_PT1_122	Epi_1	Cancer	2896	12014340	0.890599	0.396221	0.188085	0.102218	2036050	0.694	16828621	0.047
PDA05_PT1_124	Epi_1	Cancer	4882	9758470	0.882397	0.416965	0.193524	0.0886199	1733873	0.689	14385817	0.059
PDA05_PT1_127	Epi_1	Cancer	3643	5337856	0.882991	0.348101	0.139062	0.0481259	952783	0.683	7826633	0.048
PDA05_PT1_132	Epi_1	Cancer	7043	11649154	0.922137	0.444964	0.1527	0.122667	2512033	0.685	20630003	0.071
PDA05_PT1_133	Epi_1	Cancer	6506	9121416	0.904712	0.379504	0.2061	0.0752918	1473147	0.702	12230634	0.047
PDA05_PT1_137	Epi_1	Cancer	3468	10699062	0.896365	0.403703	0.214809	0.08894	1752830	0.692	14501006	0.061
PDA05_PT1_138	Epi_1	Cancer	5854	8702496	0.894134	0.287954	0.195727	0.0568268	1138795	0.682	9305604	0.078
PDA05_PT1_140	Epi_1	Cancer	4105	9334866	0.90401	0.365555	0.211618	0.0717848	1455346	0.679	11883012	0.048
PDA05_PT1_145	Epi_2	Cancer	3282	9273224	0.895755	0.397409	0.212999	0.0768705	1547671	0.688	12624251	0.035
PDA05_PT1_146	Epi_1	Cancer	3739	13953222	0.869636	0.392989	0.344997	0.0863128	1746029	0.69	14238332	0.053
PDA05_PT1_148	Epi_1	Cancer	2195	16732078	0.854502	0.372359	0.297791	0.0945605	1917970	0.681	15732886	0.072
PDA05_PT1_151	Epi_1	Cancer	4258	15118538	0.878221	0.361179	0.231445	0.103702	2061301	0.676	17079960	0.085
PDA05_PT1_153	Epi_1	Cancer	2871	15835098	0.870208	0.3563	0.2536	0.103798	2052307	0.698	17006091	0.099
PDA05_PT1_157	Epi_1	Cancer	5425	13479504	0.900646	0.369754	0.251653	0.0923783	1863340	0.68	15328832	0.065
PDA05_PT1_162	Epi_1	Cancer	5079	15143558	0.900864	0.390601	0.281266	0.105503	2085265	0.695	17282501	0.081
PDA05_PT1_164	Epi_1	Cancer	3512	13090372	0.937204	0.303804	0.322947	0.0708052	1452742	0.69	11891573	0.05
PDA05_PT1_165	Epi_1	Cancer	4700	13401826	0.936665	0.28238	0.334048	0.0647367	1333586	0.674	10875361	0.049
PDA05_PT1_166	Epi_2	Cancer	6621	16767414	0.886557	0.438735	0.199357	0.14762	2991061	0.674	24609678	0.097
PDA05_PT1_167	Epi_1	Cancer	4984	15304168	0.899738	0.392404	0.26145	0.108593	2155528	0.677	17828624	0.059
PDA05_PT1_168	Epi_1	Cancer	2834	16430198	0.899279	0.391052	0.239275	0.122	2437568	0.687	20168709	0.087
PDA05_PT1_177	Epi_1	Cancer	2332	13966228	0.92902	0.319383	0.474575	0.058164	1169619	0.695	9555889	0.089
PDA05_PT1_179	Epi_1	Cancer	4142	14958642	0.932091	0.334729	0.444997	0.0682885	1439073	0.667	11590213	0.076
PDA05_PT1_186	Epi_1	Cancer	4844	16846164	0.765269	0.3459	0.221931	0.0823082	1633574	0.69	13531813	0.054
PDA05_PT1_190	Epi_1	Cancer	2654	18488036	0.822772	0.236181	0.192802	0.0768453	1490432	0.673	12375670	0.064
PDA05_PT1_191	Epi_1	Cancer	4756	19368424	0.824966	0.34637	0.250682	0.100366	1905866	0.707	15972124	0.134
PDA05_PT1_192	Epi_1	Cancer	2087	17343024	0.840499	0.355561	0.30854	0.0873668	1700610	0.689	14153283	0.063
PDA05_PT1_195	Epi_1	Cancer	2791	15118716	0.823765	0.375026	0.224416	0.0946775	1863783	0.659	15461551	0.058
PDA05_PT1_198	Epi_1	Cancer	3459	13283460	0.828812	0.399214	0.220589	0.0921928	1808939	0.692	15071401	0.055
PDA05_PT1_199	Epi_1	Cancer	2654	16079138	0.83723	0.275166	0.185139	0.0841	1666007	0.694	13806508	0.062
PDA05_PT1_200	Epi_1	Cancer	2782	13001216	0.817546	0.372782	0.188143	0.0893326	1697770	0.727	14041725	0.193
PDA05_PT1_202	Epi_1	Cancer	1619	11157240	0.858248	0.339864	0.203662	0.0728228	1456837	0.684	12021699	0.076
PDA05_PT1_208	Epi_1	Cancer	1782	15430082	0.849631	0.365208	0.258836	0.0909644	1808474	0.684	14986131	0.074
PDA05_PT1_210	Epi_1	Cancer	2771	25511634	0.860678	0.385848	0.329843	0.127303	2562621	0.677	21182542	0.064
PDA05_PT1_228	Epi_1	Cancer	3332	17318916	0.843158	0.345265	0.251207	0.0943011	1853692	0.69	15398298	0.062
PDA05_PT1_239	Epi_1	Cancer	4960	16817610	0.833668	0.361348	0.342443	0.0761716	1474261	0.697	12270566	0.06
PDA05_PT1_248	Epi_1	Cancer	3498	12108138	0.939972	0.31982	0.308263	0.0742033	1530952	0.682	12508849	0.057
PDA05_PT1_251	Epi_1	Cancer	3610	13615862	0.849511	0.412807	0.145995	0.114432	2295938	0.682	19123553	0.06
PDA05_PT1_253	Epi_1	Cancer	2031	14460978	0.846081	0.360027	0.219634	0.0867837	1737029	0.68	14347129	0.036
PDA05_PT1_264	Epi_1	Cancer	3701	17536078	0.840343	0.345049	0.270453	0.0923102	1790580	0.686	14811459	0.062
PDA05_PT1_268	Epi_1	Cancer	2064	17275338	0.868397	0.399147	0.253327	0.107962	2189472	0.684	17990269	0.032
PDA05_PT1_442	Epi_1	Cancer	2504	14302558	0.937474	0.276348	0.36479	0.0657554	1378763	0.671	11140500	0.02
PDA05_PT1_444	Epi_1	Cancer	7114	11445190	0.937541	0.31364	0.424995	0.0529979	1086952	0.66	8808093	0.032
PDA05_PT1_445	Epi_1	Cancer	8130	12328152	0.938861	0.317919	0.334629	0.0704766	1435401	0.68	11729406	0.045
PDA05_PT1_446	Epi_1	Cancer	5974	11468974	0.937523	0.280276	0.266347	0.0646502	1344890	0.678	10897201	0.02
PDA05_PT1_447	Epi_1	Cancer	6578	11541752	0.932788	0.201217	0.245793	0.0498405	1010475	0.687	8265870	0.05
PDA05_PT1_451	Epi_1	Cancer	4009	11442606	0.939324	0.258112	0.319823	0.0546898	1135550	0.672	9192219	0.033
PDA05_PT1_453	Epi_1	Cancer	5383	13543560	0.934441	0.194726	0.328687	0.0474866	946940	0.689	7762481	0.038
PDA05_PT1_455	Epi_1	Cancer	7490	11783224	0.928713	0.309981	0.310817	0.0673534	1336904	0.7	10912378	0.116
PDA05_PT1_456	Epi_1	Cancer	5332	19642980	0.928877	0.219618	0.388942	0.0660356	1334968	0.695	10943867	0.057
PDA05_PT2_482	Epi_1	Cancer	2682	10551998	0.941295	0.446704	0.268388	0.0967703	1946204	0.689	15941607	0.11
PDA05_PT2_484	Epi_1	Cancer	2713	17138380	0.942714	0.429711	0.375405	0.116379	2329740	0.675	19186784	0.047
PDA05_PT2_485	Epi_1	Cancer	3378	10778850	0.945921	0.478099	0.216291	0.115112	2331118	0.687	19188716	0.048
PDA05_PT2_486	Epi_1	Cancer	3892	16001914	0.939106	0.372455	0.354609	0.0946576	1925539	0.662	15742207	0.067
PDA05_PT2_487	Epi_1	Cancer	2824	18246538	0.948433	0.456352	0.265878	0.163813	3286260	0.704	27171411	0.114
PDA05_PT2_490	Epi_1	Cancer	3412	17812874	0.945425	0.358931	0.363627	0.105075	2049995	0.688	16972815	0.12
PDA05_PT2_491	Epi_1	Cancer	1690	18586846	0.942885	0.392297	0.416441	0.102591	2063231	0.654	16903402	0.041
PDA05_PT2_492	Epi_5	Cancer	2017	14631172	0.944038	0.397566	0.398507	0.0888884	1737815	0.691	14360397	0.087
PDA05_PT2_493	Epi_5	Cancer	2592	16405902	0.905617	0.3897	0.291573	0.112092	2209761	0.707	18277307	0.103
PDA05_PT2_495	Epi_1	Cancer	3805	15325970	0.90534	0.393927	0.282033	0.108831	2099001	0.713	17496700	0.172
PDA05_PT2_498	Epi_1	Cancer	3655	12638122	0.908977	0.417626	0.268585	0.102187	1955620	0.724	16226164	0.175
PDA05_PT2_499	Epi_1	Cancer	3719	16462170	0.919178	0.337127	0.321164	0.0958678	1885592	0.701	15593429	0.099
PDA05_PT2_500	Epi_1	Cancer	3704	14798420	0.916353	0.430678	0.258283	0.123086	2405215	0.717	20056289	0.108
PDA05_PT2_501	Epi_1	Cancer	3671	16468522	0.893001	0.38592	0.373733	0.0928801	1801783	0.702	15010645	0.086
PDA05_PT2_504	Epi_1	Cancer	3328	13782008	0.918236	0.382784	0.248463	0.107903	2135408	0.673	17698053	0.149
PDA05_PT2_507	Epi_1	Cancer	4335	12259750	0.92597	0.427984	0.283171	0.100695	2013825	0.696	16579905	0.101
PDA05_PT2_508	Epi_1	Cancer	2127	16762938	0.915558	0.434086	0.267349	0.133914	2674832	0.686	22196458	0.087
PDA05_PT2_509	Epi_1	Cancer	8459	12924720	0.928119	0.492258	0.159709	0.150408	3108935	0.699	25580594	0.066
PDA05_PT2_510	Epi_1	Cancer	4034	21650380	0.913911	0.461956	0.31741	0.164845	2150794	0.737	18325569	0.231
PDA05_PT2_513	Epi_1	Cancer	2624	16153768	0.937187	0.30995	0.281259	0.0948177	1887205	0.685	15582770	0.082
PDA05_PT2_515	Epi_1	Cancer	3236	12234604	0.934037	0.381977	0.192978	0.105994	2129679	0.675	17594515	0.081
PDA05_PT2_516	Epi_1	Cancer	4548	16192666	0.934229	0.311688	0.328528	0.0875281	1787132	0.683	14669329	0.057
PDA05_PT2_518	Epi_1	Cancer	6322	16919918	0.938228	0.377412	0.22902	0.132768	2709686	0.635	22381335	0.057
PDA05_PT2_520	Epi_1	Cancer	5255	15480750	0.938846	0.308004	0.310257	0.0889818	1760609	0.665	14519527	0.165
PDA05_PT2_522	Epi_1	Cancer	6592	17421578	0.938186	0.3099	0.395937	0.0820865	1592041	0.674	13250628	0.093
PDA05_PT2_523	Epi_1	Cancer	4375	12560768	0.930149	0.320605	0.3611	0.0674041	1396887	0.676	11305818	0.087
PDA05_PT2_525	Epi_1	Cancer	6376	14709066	0.939692	0.301631	0.388302	0.0696726	1424962	0.696	11683867	0.042
PDA05_PT2_528	Epi_1	Cancer	2732	15091538	0.931541	0.273734	0.447174	0.0584049	1191894	0.672	9701901	0.078
PDA05_PT2_529	Epi_5	Cancer	4644	17763632	0.912401	0.409207	0.390061	0.105045	2049639	0.704	16939768	0.16
PDA05_PT2_530	Epi_1	Cancer	2485	14165470	0.89868	0.285569	0.359542	0.0583874	1167658	0.706	9495391	0.244
PDA05_PT2_535	Epi_5	Cancer	3991	13112034	0.897992	0.360556	0.234208	0.0924598	1820699	0.672	15079504	0.133
PDA05_PT2_538	Epi_1	Cancer	5283	10220982	0.908131	0.403609	0.203379	0.0886953	1774994	0.688	14585117	0.069
PDA05_PT2_539	Epi_1	Cancer	2661	8957560	0.911712	0.400339	0.19857	0.0779124	1562218	0.644	12802239	0.049
PDA05_PT2_542	Epi_1	Cancer	4436	8096126	0.904921	0.3485	0.183409	0.0637409	1265769	0.681	10346925	0.066
PDA05_PT2_543	Epi_1	Cancer	3745	9840868	0.904477	0.347957	0.177751	0.0787388	1550037	0.696	12768975	0.104
PDA05_PT2_545	Epi_1	Cancer	3434	8953606	0.916792	0.417589	0.177305	0.0874275	1673040	0.705	13904700	0.159
PDA05_PT2_549	Epi_1	Cancer	2980	9102844	0.922292	0.382866	0.201422	0.0753688	1487945	0.691	12276393	0.084
PDA05_PT2_551	Epi_1	Cancer	4138	11363810	0.905107	0.263948	0.19504	0.0671844	1287401	0.71	10744946	0.101
PDA05_PT2_559	Epi_1	Cancer	2091	7699036	0.924197	0.369402	0.24241	0.0626329	1216263	0.68	10038810	0.133
PDA05_PT2_561	Epi_1	Cancer	3458	14207814	0.932328	0.299791	0.349748	0.0742397	1519369	0.687	12422856	0.082
PDA05_PT2_562	Epi_1	Cancer	2641	20530532	0.931192	0.350132	0.304642	0.13118	2652836	0.716	22010806	0.087
PDA05_PT2_564	Epi_1	Cancer	1746	15281274	0.897702	0.431013	0.177208	0.141916	2803417	0.679	23358542	0.12
PDA05_PT2_565	Epi_1	Cancer	3926	15038922	0.905485	0.311399	0.339933	0.0728896	1413309	0.674	11777551	0.119
PDA05_PT2_566	Epi_1	Cancer	3830	16609924	0.927836	0.272964	0.412575	0.0693434	1374115	0.655	11329100	0.105
PDA05_PT2_567	Epi_1	Cancer	3896	18711832	0.926094	0.310885	0.319551	0.100868	2059082	0.683	16962506	0.06
PDA05_PT2_569	Epi_2	Cancer	6168	10232100	0.900992	0.408972	0.131907	0.102007	2085315	0.674	17003609	0.091
PDA05_PT2_572	Epi_1	Cancer	4899	9116438	0.912344	0.403065	0.194722	0.0818157	1623737	0.701	13361327	0.116
PDA05_PT2_573	Epi_1	Cancer	3775	12959360	0.907104	0.405502	0.254677	0.102096	2044440	0.69	16792891	0.1
PDA05_PT2_574	Epi_1	Cancer	4791	8984730	0.905312	0.404111	0.183463	0.0800946	1625451	0.702	13274014	0.074
PDA05_PT2_576	Epi_1	Cancer	2912	9981132	0.905528	0.35219	0.196638	0.0757648	1507336	0.683	12387033	0.132
PDA05_PT2_580	Epi_1	Cancer	2861	16751626	0.884411	0.431193	0.268814	0.121866	2441404	0.688	20193249	0.096
PDA05_PT2_582	Epi_1	Cancer	5050	19916882	0.88652	0.467923	0.192533	0.180879	3723384	0.696	30618646	0.113
PDA05_PT2_583	Epi_1	Cancer	3689	19729416	0.885701	0.471076	0.204593	0.18028	3651629	0.712	30115480	0.144
PDA05_PT2_585	Epi_1	Cancer	4451	17502894	0.88192	0.420246	0.26392	0.132065	2561608	0.699	21275979	0.214
PDA05_PT2_587	Epi_1	Cancer	3957	16911158	0.873025	0.417471	0.251665	0.126448	2508655	0.677	20792852	0.078
PDA05_PT2_588	Epi_1	Cancer	3853	17282842	0.883037	0.433717	0.257135	0.134075	2686593	0.657	22229315	0.112
PDA05_PT2_589	Epi_1	Cancer	3380	18574712	0.87007	0.414895	0.257564	0.133004	2706439	0.659	22248965	0.068
PDA05_PT2_590	Epi_1	Cancer	5183	15752380	0.911136	0.433542	0.291917	0.119801	2421448	0.651	19922726	0.099
PDA05_PT2_591	Epi_1	Cancer	2869	21199150	0.891872	0.46953	0.214781	0.189838	3789794	0.672	31506643	0.177
PDA05_PT2_592	Epi_1	Cancer	3580	20242560	0.902585	0.397266	0.250612	0.147434	3039053	0.686	24841645	0.181
PDA05_PT2_594	Epi_1	Cancer	5113	17869864	0.846186	0.3096	0.29386	0.0822739	1585019	0.693	13200180	0.141
PDA05_PT2_596	Epi_1	Cancer	2601	19883188	0.852204	0.36584	0.321494	0.100736	1937526	0.704	16199155	0.144
PDA05_PT2_597	Epi_1	Cancer	2352	11162886	0.878882	0.433343	0.189793	0.0975398	1968365	0.684	16246999	0.059
PDA05_PT2_600	Epi_1	Cancer	3533	18519024	0.865159	0.353314	0.280137	0.104119	2047737	0.699	17002011	0.162
PDA05_PT2_602	Epi_1	Cancer	3429	18343912	0.891829	0.421925	0.275861	0.133488	2691986	0.709	22152402	0.125
PDA05_PT2_604	Epi_1	Cancer	5276	18784740	0.880359	0.36713	0.239689	0.125414	2493954	0.704	20644806	0.09
PDA05_PT2_605	Epi_1	Cancer	7341	17441868	0.886215	0.449272	0.259056	0.136693	2728641	0.706	22512199	0.117
PDA05_PT2_606	Epi_5	Cancer	4384	20076186	0.891831	0.415601	0.276044	0.143542	2859439	0.685	23672429	0.06
PDA05_PT2_607	Epi_1	Cancer	3667	16932396	0.878399	0.448754	0.298888	0.125598	2428156	0.676	20176127	0.146
PDA05_PT2_608	Epi_1	Cancer	4921	27686334	0.887349	0.281632	0.215795	0.157001	3136943	0.623	25931597	0.099
PDA05_PT2_612	Epi_1	Cancer	7470	13813228	0.839057	0.351916	0.24826	0.0787106	1543896	0.666	12808944	0.101
PDA05_PT2_613	Epi_1	Cancer	6890	14215280	0.839327	0.275349	0.193531	0.0723808	1414611	0.686	11737991	0.132
PDA05_PT2_617	Epi_1	Cancer	4042	21131522	0.894086	0.413947	0.29255	0.146771	2880296	0.685	23955733	0.151
PDA05_PT2_619	Epi_5	Cancer	6294	22116028	0.879189	0.39177	0.291199	0.140336	2818935	0.683	23284321	0.08
PDA05_PT2_621	Epi_1	Cancer	5044	16987856	0.880987	0.377364	0.235444	0.121977	2397796	0.702	20006005	0.107
PDA05_PT2_622	Epi_1	Cancer	5276	16609216	0.896979	0.369447	0.269707	0.10813	2110857	0.676	17476527	0.13
PDA05_PT2_623	Epi_1	Cancer	5746	19197268	0.873468	0.418161	0.22645	0.148398	2928123	0.669	24280427	0.159
PDA05_PT2_624	Epi_1	Cancer	5994	16630202	0.884528	0.347261	0.16498	0.130112	2554123	0.689	21255298	0.151
PDA05_PT2_625	Epi_5	Cancer	3227	17131498	0.841802	0.369858	0.289465	0.0902894	1781085	0.664	14748525	0.055
PDA05_PT2_626	Epi_1	Cancer	3895	18985468	0.827956	0.267902	0.230631	0.0855834	1706499	0.665	14118635	0.058
PDA05_PT2_627	Epi_1	Cancer	3220	18361890	0.821449	0.383481	0.272761	0.098697	1953475	0.672	16189967	0.04
PDA05_PT2_631	Epi_1	Cancer	4531	17479772	0.838125	0.359442	0.200574	0.11112	2222739	0.639	18449334	0.049
PDA05_PT2_633	Epi_1	Cancer	3622	17223472	0.906295	0.445566	0.292776	0.135079	2675900	0.568	22109042	0.084
PDA05_PT2_635	Epi_1	Cancer	2856	17826046	0.900776	0.403059	0.260388	0.129903	2640135	0.679	21722976	0.04
PDA05_PT2_636	Epi_1	Cancer	2914	16613564	0.9026	0.357677	0.22992	0.118205	2370133	0.697	19541790	0.114
PDA05_PT2_637	Epi_2	Cancer	7063	18296166	0.908142	0.432046	0.299658	0.133657	2713605	0.69	22336589	0.038
PDA05_PT2_639	Epi_1	Cancer	3767	16681402	0.902055	0.393302	0.252035	0.124885	2500816	0.681	20577619	0.067
PDA05_PT2_641	Epi_1	Cancer	4142	10765826	0.93593	0.306547	0.377616	0.0573349	1144562	0.683	9431515	0.07
PDA05_PT2_642	Epi_1	Cancer	5914	11487260	0.926467	0.221788	0.316138	0.0469741	974417	0.679	7903797	0.076
PDA05_PT2_643	Epi_1	Cancer	4658	13706076	0.932219	0.27022	0.312118	0.069388	1409023	0.687	11552341	0.095
PDA05_PT2_645	Epi_1	Cancer	4821	12434646	0.937453	0.297685	0.392964	0.0598336	1227570	0.668	9976846	0.029
PDA05_PT2_646	Epi_2	Cancer	7031	15307166	0.937009	0.304106	0.407309	0.0706966	1431085	0.665	11716324	0.044
PDA05_PT2_647	Epi_1	Cancer	5137	14471176	0.937124	0.258066	0.339303	0.0652313	1298684	0.679	10684563	0.074
PDA05_PT2_648	Epi_1	Cancer	2902	11141936	0.938581	0.282951	0.266717	0.0650479	1321375	0.638	10815952	0.076
PDA05_PT2_649	Epi_1	Cancer	2544	15662456	0.836448	0.46605	0.245727	0.11913	2415021	0.677	19810046	0.041
PDA05_PT2_650	Epi_1	Cancer	2627	13086178	0.823264	0.488587	0.225289	0.111344	2251215	0.671	18449015	0.06
PDA05_PT2_651	Epi_1	Cancer	3005	17812818	0.833309	0.433371	0.226906	0.126997	2565134	0.675	21172746	0.069
PDA05_PT2_652	Epi_5	Cancer	3781	13952554	0.834265	0.421491	0.222688	0.102395	2059651	0.689	16977432	0.065
PDA05_PT2_656	Epi_1	Cancer	5132	16172612	0.825025	0.43177	0.220249	0.116249	2308036	0.706	19230651	0.082
PDA05_PT2_657	Epi_1	Cancer	2727	16105444	0.896036	0.363668	0.296219	0.096603	1945337	0.678	15956043	0.062
PDA05_PT2_658	Epi_1	Cancer	2445	17949590	0.887627	0.420583	0.243786	0.135594	2739739	0.7	22577922	0.042
PDA05_PT2_660	Epi_5	Cancer	6295	17709572	0.881824	0.428977	0.240652	0.136575	2779433	0.7	22896611	0.047
PDA05_PT2_661	Epi_1	Cancer	2150	18552008	0.878235	0.404534	0.225449	0.137634	2786760	0.671	22990222	0.065
PDA05_PT2_662	Epi_1	Cancer	4390	15714904	0.901966	0.435785	0.237597	0.133042	2620209	0.719	21626737	0.157
PDA05_PT2_663	Epi_1	Cancer	2432	17199018	0.878979	0.335249	0.206183	0.115302	2339817	0.658	19232292	0.067
PDA05_PT2_664	Epi_1	Cancer	3168	37036484	0.905015	0.347143	0.445642	0.142979	3013199	0.701	24660756	0.055
PDA05_PT2_665	Epi_2	Cancer	5682	12259242	0.933505	0.258295	0.336726	0.0555852	1107488	0.665	9039533	0.132
PDA05_PT2_666	Epi_1	Cancer	4772	10399174	0.933192	0.291996	0.239943	0.0641847	1325164	0.653	10784749	0.05
PDA05_PT2_667	Epi_1	Cancer	3499	9382254	0.936803	0.276177	0.293937	0.0509934	1024096	0.677	8404044	0.055
PDA05_PT2_668	Epi_1	Cancer	3548	9603400	0.936359	0.273148	0.290668	0.0524204	1057481	0.682	8667605	0.044
PDA05_PT2_670	Epi_1	Cancer	3073	16878982	0.835227	0.488943	0.18668	0.147534	3024425	0.68	24915911	0.033
PDA05_PT2_671	Epi_1	Cancer	5756	11761466	0.821385	0.465002	0.232282	0.0922868	1831494	0.698	15148762	0.048
PDA05_PT2_672	Epi_1	Cancer	1946	11750312	0.936353	0.272105	0.318157	0.0594052	1192276	0.669	9789746	0.066
PDA05_PT2_678	Epi_1	Cancer	2539	15701952	0.869014	0.483978	0.271193	0.125466	2510158	0.694	20798065	0.082
PDA05_PT2_679	Epi_1	Cancer	3436	17517806	0.854368	0.364806	0.207987	0.119245	2369123	0.655	19725657	0.108
PDA05_PT2_680	Epi_1	Cancer	2701	16613988	0.856264	0.412346	0.235125	0.115448	2320185	0.683	19218600	0.065
PDA05_PT2_681	Epi_2	Cancer	3255	14883306	0.832859	0.444088	0.195966	0.11886	2421118	0.651	19850916	0.122
PDA05_PT2_682	Epi_1	Cancer	3899	13620894	0.851705	0.44178	0.182285	0.115355	2369833	0.647	19468203	0.068
PDA05_PT2_684	Epi_1	Cancer	1631	16254960	0.832572	0.445423	0.20661	0.128087	2569078	0.666	21393503	0.079
PDA05_PT2_685	Epi_1	Cancer	3378	18239802	0.813795	0.450915	0.223778	0.135177	2709975	0.659	22430441	0.071
PDA05_PT2_686	Epi_1	Cancer	3762	18461536	0.846993	0.385397	0.216167	0.126335	2523808	0.658	20937395	0.063
PDA05_PT2_687	Epi_1	Cancer	2188	20934856	0.844474	0.452158	0.289623	0.142131	2796353	0.701	23262976	0.131
PDA05_PT2_688	Epi_1	Cancer	1852	18789942	0.856136	0.434339	0.287331	0.124248	2547911	0.674	20995506	0.064
PDA05_PT2_689	Epi_1	Cancer	2839	15602750	0.849223	0.253839	0.190976	0.0793975	1572380	0.67	13024714	0.063
PDA05_PT2_690	Epi_1	Cancer	2583	15028650	0.844435	0.466996	0.232811	0.121631	2431327	0.702	20146925	0.083
PDA05_PT2_691	Epi_1	Cancer	2813	18334102	0.855194	0.450673	0.256564	0.13137	2636919	0.645	21868932	0.067
PDA05_PT2_693	Epi_1	Cancer	1592	19682374	0.85465	0.47604	0.300377	0.136366	2696340	0.708	22367410	0.083
PDA05_PT2_694	Epi_1	Cancer	3457	21211848	0.820073	0.452284	0.248185	0.147379	2938037	0.716	24468098	0.088
PDA05_PT2_696	Epi_1	Cancer	1730	16846528	0.82774	0.434204	0.217299	0.123616	2523615	0.682	20736671	0.045
PDA05_PT2_697	Epi_1	Cancer	3306	13100024	0.807524	0.426292	0.201496	0.0989802	1998654	0.645	16472371	0.071
PDA05_PT2_698	Epi_1	Cancer	3161	18352122	0.831413	0.297434	0.21008	0.0986628	2004683	0.659	16470714	0.052
PDA05_PT2_699	Epi_1	Cancer	2339	16064842	0.836798	0.445017	0.263369	0.113333	2278217	0.673	18848315	0.07
PDA05_PT2_701	Epi_1	Cancer	6950	14027590	0.857106	0.399861	0.326408	0.0774043	1642156	0.659	13129299	0.044
PDA05_PT2_704	Epi_1	Cancer	4733	22533850	0.858696	0.418295	0.350529	0.126272	2487011	0.711	20709089	0.099
PDA05_PT2_705	Epi_1	Cancer	4048	17332796	0.846647	0.373139	0.250098	0.104265	2019985	0.697	16840309	0.11
PDA05_PT2_707	Epi_1	Cancer	2132	16811150	0.827221	0.376777	0.219924	0.104535	2082637	0.681	17155450	0.065
PDA05_PT2_708	Epi_2	Cancer	5276	19038518	0.832388	0.305379	0.150553	0.116154	2324685	0.66	19281282	0.073
PDA05_PT2_709	Epi_1	Cancer	2962	15850060	0.853731	0.364796	0.23197	0.0998725	1918262	0.689	16045228	0.112
PDA05_PT2_710	Epi_1	Cancer	4345	14869006	0.864087	0.398256	0.14464	0.122574	2456250	0.692	20382631	0.08
PDA05_PT2_711	Epi_1	Cancer	2832	14437358	0.861234	0.438262	0.166466	0.123994	2454600	0.682	20471059	0.068
PDA05_PT2_714	Epi_1	Cancer	3288	14725264	0.836146	0.453872	0.168913	0.128897	2636570	0.652	21727713	0.06
PDA05_PT2_715	Epi_1	Cancer	3241	22557992	0.842224	0.460053	0.236379	0.164548	3370934	0.701	27873590	0.073
PDA05_PT2_717	Epi_1	Cancer	4141	15294498	0.810499	0.454513	0.184261	0.124381	2531009	0.672	20905461	0.072
PDA05_PT2_721	Epi_1	Cancer	3479	11093498	0.857149	0.369425	0.185462	0.0802491	1583671	0.648	13129719	0.075
PDA05_PT2_722	Epi_1	Cancer	2123	11980458	0.880885	0.391978	0.211627	0.0866093	1748057	0.658	14352142	0.037
PDA05_PT2_726	Epi_1	Cancer	2299	16150780	0.863808	0.38129	0.305175	0.0932619	1846246	0.688	15253305	0.05
PDA05_PT2_728	Epi_1	Cancer	2181	17166626	0.860301	0.375097	0.293135	0.0980309	1929331	0.683	16039055	0.058
PDA05_PT2_729	Epi_2	Cancer	3222	18814198	0.859639	0.302427	0.259146	0.0947747	1852405	0.677	15404417	0.132
PDA05_PT2_730	Epi_1	Cancer	5749	15008478	0.85219	0.413608	0.16333	0.121167	2435207	0.65	20227125	0.079
PDA05_PT2_731	Epi_1	Cancer	2336	9730920	0.861536	0.351783	0.17353	0.0690637	1398794	0.687	11471851	0.068
PDA05_PT2_734	Epi_1	Cancer	3866	48105966	0.874108	0.369702	0.500391	0.147408	2909376	0.69	24238476	0.075
PDA05_PT2_735	Epi_1	Cancer	2558	20228434	0.860909	0.340258	0.268855	0.109134	2114251	0.693	17459906	0.164
PDA05_PT2_736	Epi_1	Cancer	3741	17750450	0.880579	0.333915	0.341947	0.0867059	1671712	0.705	13956854	0.132
PDA05_PT2_737	Epi_1	Cancer	2253	19135482	0.857274	0.276244	0.156055	0.113632	2228385	0.679	18391933	0.139
PDA05_PT2_738	Epi_1	Cancer	3054	22353530	0.863767	0.447949	0.25284	0.160104	3282727	0.69	27125816	0.072
PDA05_PT2_739	Epi_1	Cancer	3119	20364862	0.864059	0.481084	0.183228	0.183124	3756517	0.689	31131377	0.06
PDA05_PT2_740	Epi_1	Cancer	3751	15154736	0.856494	0.451631	0.218034	0.124451	2497086	0.689	20663842	0.115
PDA05_PT2_741	Epi_1	Cancer	3527	20820520	0.8381	0.14142	0.115714	0.0697486	1375634	0.706	11337994	0.148
PDA05_PT2_742	Epi_1	Cancer	4383	18395106	0.861252	0.435398	0.234415	0.140882	2788246	0.68	23229425	0.095
PDA05_PT2_743	Epi_1	Cancer	5895	16497246	0.845731	0.440289	0.230758	0.126703	2531260	0.688	21009926	0.111
PDA05_PT2_744	Epi_1	Cancer	4107	21578932	0.858203	0.410326	0.249069	0.14519	2930017	0.65	24243764	0.088
PDA05_PT2_857	Epi_5	Cancer	3503	10442166	0.932813	0.25751	0.34479	0.0466595	986213	0.631	7941495	0.046
PDA05_PT2_858	Epi_5	Cancer	4072	9527590	0.935899	0.275652	0.302424	0.049805	1042119	0.67	8479463	0.054
PDA05_PT2_860	Epi_1	Cancer	4158	11625132	0.931933	0.16285	0.227908	0.0421693	887061	0.658	7149424	0.028
PDA05_PT2_861	Epi_5	Cancer	2840	12142682	0.934559	0.266242	0.292839	0.059919	1258847	0.673	10173876	0.029
PDA05_PT2_874	Epi_5	Cancer	3088	17816008	0.924526	0.10763	0.216263	0.0447426	904688	0.662	7395767	0.04
PDA05_PT2_876	Epi_5	Cancer	2437	13797196	0.935624	0.278917	0.298784	0.0708165	1436179	0.69	11797396	0.057
PDA05_PT2_877	Epi_1	Cancer	4742	13435226	0.930839	0.241987	0.376632	0.0504763	1061036	0.673	8548514	0.074
PDA05_PT2_878	Epi_1	Cancer	4494	13323874	0.935766	0.301362	0.376716	0.0636741	1277240	0.665	10483190	0.082
PDA05_PT2_879	Epi_5	Cancer	2077	15396724	0.932584	0.293061	0.345058	0.0745095	1455232	0.722	11916946	0.205
PDA05_PT2_880	Epi_5	Cancer	2893	12011866	0.933445	0.239921	0.321709	0.0526949	1059762	0.671	8644486	0.109
PDA05_PT2_945	Epi_5	Cancer	4328	7978080	0.9272	0.255529	0.176093	0.0478102	973965	0.682	7924249	0.094
PDA05_PT2_947	Epi_5	Cancer	7162	8471704	0.930086	0.338648	0.160514	0.0691167	1433766	0.677	11682760	0.044
PDA05_PT2_948	Epi_1	Cancer	4988	11811678	0.930294	0.304176	0.270475	0.0696557	1453018	0.688	11855689	0.047
PDA05_PT2_950	Epi_1	Cancer	6992	10127536	0.93091	0.255273	0.234193	0.0542771	1100460	0.68	9052140	0.067
PDA05_PT2_952	Epi_2	Cancer	6059	15471466	0.92894	0.268084	0.252834	0.0825553	1670918	0.66	13708974	0.091
PDA07_PT1_097	Epi_1	Cancer	6336	16935284	0.929417	0.423877	0.348075	0.114719	2261790	0.654	18609120	0.162
PDA07_PT1_104	Epi_1	Cancer	4150	22998208	0.93225	0.258383	0.33124	0.105213	2054638	0.666	16918338	0.129
PDA07_PT1_110	Epi_1	Cancer	4512	25891104	0.916572	0.225622	0.325693	0.103992	2037774	0.652	16905867	0.092
PDA07_PT1_115	Epi_1	Cancer	3560	13410084	0.943504	0.258027	0.413488	0.0551293	1057608	0.605	8803810	0.1
PDA07_PT1_117	Epi_1	Cancer	6696	18623460	0.944241	0.416174	0.306058	0.144987	2833347	0.666	23730950	0.105
PDA07_PT1_119	Epi_1	Cancer	2280	19343446	0.945935	0.274465	0.366733	0.0915482	1744427	0.655	14570489	0.107
PDA07_PT1_121	Epi_1	Cancer	5108	18579574	0.945791	0.329376	0.397508	0.0971045	1864200	0.652	15538467	0.139
PDA07_PT1_123	Epi_1	Cancer	3852	14822850	0.937562	0.361321	0.245191	0.109463	2150738	0.666	17920530	0.08
PDA07_PT1_128	Epi_1	Cancer	3700	16581504	0.940018	0.271309	0.345383	0.0769254	1496750	0.671	12468262	0.081
PDA07_PT1_129	Epi_1	Cancer	6429	17225654	0.942797	0.402298	0.254831	0.140258	2732729	0.665	22815115	0.134
PDA07_PT1_130	Epi_1	Cancer	4802	24432694	0.940448	0.341996	0.513351	0.103346	2006070	0.621	16631872	0.126
PDA07_PT1_132	Epi_1	Cancer	3873	28631698	0.934219	0.343051	0.457233	0.12311	2394822	0.637	19903142	0.125
PDA07_PT1_141	Epi_1	Cancer	1898	22527482	0.942457	0.172403	0.497805	0.0438374	871959	0.624	7170504	0.117
PDA07_PT1_142	Epi_1	Cancer	4819	30790838	0.941273	0.25018	0.401189	0.115337	2229575	0.661	18614168	0.097
PDA07_PT1_143	Epi_1	Cancer	3499	26358610	0.9431	0.194297	0.500228	0.0587213	1141604	0.639	9482745	0.088
PDA07_PT1_144	Epi_1	Cancer	5887	31373662	0.943373	0.301259	0.459012	0.122184	2399276	0.666	19936419	0.124
PDA07_PT2_148	Epi_1	Cancer	4229	20158282	0.935064	0.338264	0.421708	0.0982121	1928489	0.646	15998812	0.096
PDA07_PT2_149	Epi_1	Cancer	5065	28814354	0.942347	0.336676	0.500346	0.114527	2227551	0.668	18618331	0.099
PDA07_PT2_150	Epi_10	Cancer	4910	12662274	0.949965	0.271443	0.322337	0.0673408	1303699	0.623	10829396	0.11
PDA07_PT2_151	Epi_1	Cancer	2348	39219302	0.943452	0.266382	0.535349	0.113054	2218650	0.635	18384945	0.109
PDA07_PT2_155	Epi_1	Cancer	3858	21691746	0.947951	0.345643	0.484914	0.0985705	1921738	0.645	15975927	0.064
PDA07_PT2_156	Epi_1	Cancer	3056	21604490	0.937621	0.327908	0.435147	0.0985501	1932558	0.628	16018138	0.081
PDA07_PT2_157	Epi_1	Cancer	4311	23405040	0.941182	0.309058	0.388561	0.109543	2141174	0.636	17828611	0.082
PDA07_PT2_164	Epi_5	Cancer	3422	23328448	0.933923	0.341767	0.474654	0.100612	1964212	0.636	16272023	0.086
PDA07_PT2_167	Epi_5	Cancer	3366	22379666	0.935998	0.301157	0.412355	0.0971032	1928260	0.615	15950116	0.069
PDA07_PT2_169	Epi_1	Cancer	3295	19272414	0.933628	0.178994	0.254783	0.0739088	1414113	0.663	11841190	0.133
PDA07_PT2_171	Epi_1	Cancer	4078	25549892	0.935453	0.377459	0.298324	0.165054	3305340	0.665	27609029	0.049
PDA07_PT2_173	Epi_10	Cancer	5978	18969362	0.926848	0.326751	0.321181	0.108277	2144129	0.626	17762830	0.099
PDA07_PT2_176	Epi_1	Cancer	1508	16833186	0.934021	0.281573	0.342463	0.0801178	1552868	0.627	12856622	0.207
PDA07_PT2_179	Epi_1	Cancer	5788	18751476	0.936998	0.30427	0.367659	0.0920525	1775606	0.666	14891732	0.089
PDA07_PT2_182	Epi_2	Cancer	6185	21311428	0.924713	0.237002	0.285156	0.0942979	1810398	0.668	15189298	0.113
PDA07_PT2_186	Epi_1	Cancer	3682	24889196	0.916236	0.266825	0.32348	0.110886	2169949	0.632	18043131	0.073
PDA07_PT2_188	Epi_1	Cancer	4029	28496372	0.903046	0.329654	0.338136	0.140583	2790189	0.677	23295401	0.074
PDA09_PT1_002	Epi_6	Cancer	7572	7850452	0.935318	0.381521	0.101102	0.0802231	1602445	0.719	13296610	0.063
PDA09_PT1_003	Epi_6	Cancer	5276	7229818	0.923842	0.307305	0.105437	0.0580059	1151074	0.7	9533904	0.074
PDA09_PT1_005	Epi_6	Cancer	8293	7211520	0.93232	0.392114	0.0839756	0.079736	1568893	0.724	13084982	0.062
PDA09_PT1_006	Epi_6	Cancer	5880	8708770	0.937861	0.236653	0.108721	0.0561866	1088257	0.727	9092965	0.08
PDA09_PT1_007	Epi_6	Cancer	8419	9609566	0.92477	0.36836	0.0905931	0.0953236	1874850	0.725	15658688	0.098
PDA09_PT1_008	Epi_6	Cancer	6152	6469178	0.939171	0.319051	0.146652	0.0561273	1068818	0.725	8900157	0.106
PDA09_PT1_041	Epi_6	Cancer	7410	15794652	0.901754	0.330075	0.313066	0.0934757	1819908	0.723	15094993	0.073
PDA09_PT1_042	Epi_6	Cancer	4327	21331386	0.908082	0.333225	0.518142	0.0852279	1615268	0.734	13491975	0.061
PDA09_PT1_043	Epi_6	Cancer	4871	15498168	0.895828	0.335491	0.27063	0.100691	1999604	0.721	16523623	0.065
PDA09_PT1_044	Epi_6	Cancer	6789	16168202	0.916159	0.347546	0.354931	0.0961539	1844744	0.727	15392451	0.101
PDA09_PT1_045	Epi_6	Cancer	6993	22025312	0.89448	0.347791	0.161458	0.172305	3473184	0.734	28923359	0.047
PDA09_PT1_046	Epi_6	Cancer	5481	14084432	0.928184	0.205577	0.214396	0.0689441	1328055	0.714	11026566	0.072
PDA09_PT1_047	Epi_6	Cancer	7368	17433858	0.93145	0.352698	0.396171	0.0981138	1894996	0.726	15751723	0.118
PDA09_PT2_098	Epi_6	Cancer	4601	8649504	0.946749	0.270576	0.157818	0.0616631	1196055	0.744	9976209	0.073
PDA09_PT2_101	Epi_6	Cancer	4408	7552942	0.94072	0.296897	0.172883	0.0561699	1091785	0.74	9117117	0.053
PDA09_PT2_121	Epi_6	Cancer	5304	20074852	0.911608	0.310585	0.516678	0.0743917	1416760	0.731	11834082	0.068
PDA09_PT2_122	Epi_6	Cancer	5584	16145592	0.911125	0.350098	0.562716	0.0610057	1162492	0.736	9702788	0.066
PDA09_PT2_124	Epi_6	Cancer	4883	19538122	0.889815	0.319157	0.376357	0.0980767	1872912	0.74	15660830	0.079
PDA09_PT2_153	Epi_6	Cancer	7142	20082778	0.891701	0.3604	0.344482	0.119169	2336144	0.744	19393100	0.102
PDA09_PT2_154	Epi_6	Cancer	5870	18954826	0.899033	0.327268	0.31609	0.109193	2148608	0.733	17792682	0.049
PDA09_PT2_156	Epi_6	Cancer	5057	19415482	0.905504	0.35777	0.33027	0.116732	2351032	0.726	19346655	0.057
PDA09_PT2_158	Epi_6	Cancer	3158	23910096	0.890789	0.278464	0.304639	0.117331	2318068	0.738	19243719	0.045
PDA09_PT2_160	Epi_6	Cancer	6896	23894032	0.867899	0.115521	0.101369	0.0743665	1485873	0.723	12253695	0.074
PDA11_PT1_001	Epi_3	Cancer	6650	12422942	0.954216	0.420468	0.306422	0.100307	1967036	0.477	16204623	0.072
PDA11_PT1_005	Epi_3	Cancer	4183	15745566	0.951662	0.417068	0.29151	0.12074	2427936	0.475	19898526	0.035
PDA11_PT1_007	Epi_3	Cancer	7598	16135228	0.942809	0.403386	0.299074	0.116025	2311795	0.476	18955032	0.068
PDA11_PT1_008	Epi_3	Cancer	4897	18793456	0.942338	0.415895	0.363254	0.122527	2411242	0.49	19905818	0.073
PDA11_PT1_012	Epi_3	Cancer	7548	15552658	0.903835	0.431223	0.225109	0.132517	2684743	0.497	21923464	0.067
PDA11_PT1_015	Epi_5	Cancer	5141	12709746	0.901829	0.324493	0.236245	0.0839207	1639763	0.483	13532471	0.057
PDA11_PT1_019	Epi_3	Cancer	8139	13331676	0.898986	0.436038	0.178225	0.122782	2529015	0.468	20557187	0.072
PDA11_PT1_033	Epi_3	Cancer	8090	31583976	0.893401	0.420644	0.349912	0.172822	3435868	0.488	28455894	0.077
PDA11_PT1_039	Epi_3	Cancer	3961	21833218	0.890646	0.426058	0.30525	0.138469	2776843	0.471	22861874	0.05
PDA11_PT1_041	Epi_3	Cancer	7346	20271314	0.887572	0.371332	0.227497	0.139867	2906436	0.485	23607269	0.088
PDA11_PT1_042	Epi_3	Cancer	4435	18158776	0.904534	0.370895	0.199107	0.135291	2788688	0.481	22714618	0.057
PDA11_PT1_043	Epi_3	Cancer	7313	17715164	0.889079	0.431383	0.20751	0.144187	2987558	0.489	24320748	0.068
PDA11_PT1_044	Epi_3	Cancer	7339	17890138	0.902555	0.422407	0.227492	0.143148	2937534	0.495	23947469	0.068
PDA11_PT1_052	Epi_3	Cancer	8524	20455848	0.934498	0.377948	0.361023	0.126693	2574777	0.486	20963021	0.064
PDA11_PT1_053	Epi_3	Cancer	3651	19470098	0.921525	0.432435	0.29089	0.142971	2973339	0.481	24152401	0.045
PDA11_PT1_054	Epi_3	Cancer	5947	16690290	0.925874	0.425187	0.271697	0.130386	2687620	0.485	21834321	0.051
PDA11_PT1_055	Epi_3	Cancer	7396	16880036	0.924924	0.396014	0.237312	0.138999	2736350	0.556	22360115	0.183
PDA11_PT1_058	Epi_3	Cancer	5602	18139926	0.899997	0.429466	0.252625	0.142285	2942840	0.491	23934953	0.061
PDA11_PT1_064	Epi_3	Cancer	5855	16892898	0.876247	0.181619	0.154572	0.0724406	1506733	0.517	12110432	0.077
PDA11_PT1_066	Epi_3	Cancer	6570	7960050	0.916779	0.321257	0.180268	0.0602371	1211567	0.468	9814523	0.048
PDA11_PT1_071	Epi_3	Cancer	5597	9277202	0.917465	0.399493	0.164129	0.0852711	1764108	0.527	14272061	0.064
PDA11_PT1_073	Epi_3	Cancer	5576	7719542	0.899661	0.380047	0.160423	0.0673738	1353715	0.478	10997935	0.069
PDA11_PT1_074	Epi_3	Cancer	7678	8435012	0.894721	0.479707	0.127071	0.0960289	1932050	0.484	15775158	0.05
PDA11_PT1_077	Epi_3	Cancer	6887	8137162	0.907699	0.466675	0.22357	0.0817293	1617801	0.493	13218363	0.051
PDA11_PT1_081	Epi_3	Cancer	4388	7670490	0.878339	0.454896	0.191209	0.0746178	1478298	0.484	12038925	0.077
PDA11_PT1_082	Epi_3	Cancer	5231	8916550	0.893849	0.407821	0.2156	0.0757201	1502711	0.491	12249940	0.048
PDA11_PT1_083	Epi_3	Cancer	5512	8526992	0.879333	0.38622	0.186136	0.0719414	1406408	0.478	11541819	0.055
PDA11_PT1_088	Epi_3	Cancer	5524	7474792	0.905601	0.430058	0.191979	0.0722176	1401709	0.483	11532209	0.08
PDA11_PT1_093	Epi_8	Cancer	6451	17266030	0.918926	0.518853	0.293561	0.155388	3169926	0.464	25930864	0.054
PDA11_PT1_094	Epi_3	Cancer	7522	18310488	0.929217	0.458206	0.437245	0.115709	2273143	0.48	18639769	0.052
PDA11_PT1_095	Epi_3	Cancer	6037	15668612	0.923636	0.416902	0.408881	0.0991553	1941539	0.484	15929382	0.076
PDA11_PT1_096	Epi_3	Cancer	6181	16560536	0.920535	0.459279	0.409064	0.109659	2170125	0.49	17760005	0.057
PDA11_PT1_100	Epi_3	Cancer	4780	15737694	0.884605	0.444357	0.322867	0.113377	2232693	0.512	18390143	0.074
PDA11_PT1_103	Epi_3	Cancer	7115	18526824	0.904364	0.377471	0.31532	0.118485	2359374	0.474	19370937	0.099
PDA11_PT1_104	Epi_3	Cancer	3720	17979490	0.889174	0.405447	0.319908	0.118609	2322358	0.483	19080474	0.108
PDA11_PT1_106	Epi_3	Cancer	5724	19032730	0.92194	0.4191	0.414737	0.11117	2172153	0.48	17850240	0.083
PDA11_PT1_107	Epi_3	Cancer	5546	16520934	0.926634	0.46533	0.448338	0.102143	2002162	0.483	16378608	0.118
PDA11_PT1_111	Epi_3	Cancer	6163	18610094	0.922729	0.358095	0.391394	0.102937	1996853	0.477	16433295	0.111
PDA11_PT1_113	Epi_3	Cancer	7133	13498298	0.861319	0.452148	0.342733	0.0912888	1760059	0.495	14490623	0.153
PDA11_PT1_114	Epi_3	Cancer	6380	15276398	0.912128	0.444028	0.301434	0.114747	2266414	0.483	18601619	0.124
PDA11_PT1_117	Epi_3	Cancer	5909	20676618	0.908607	0.455694	0.328318	0.139147	2766160	0.487	22777692	0.1
PDA11_PT1_120	Epi_3	Cancer	6080	17123314	0.902907	0.36176	0.283685	0.10876	2122209	0.489	17490711	0.147
PDA11_PT1_122	Epi_3	Cancer	7762	17409574	0.90159	0.472843	0.270516	0.141985	2732816	0.528	22662092	0.187
PDA11_PT1_126	Epi_3	Cancer	6227	19968524	0.86266	0.424157	0.290774	0.127841	2541840	0.483	20918000	0.111
PDA11_PT1_127	Epi_3	Cancer	4892	22424184	0.883032	0.139389	0.185523	0.0679586	1342683	0.462	10989029	0.1
PDA11_PT1_128	Epi_3	Cancer	7580	18834786	0.867835	0.459906	0.325344	0.123818	2452584	0.481	20140367	0.144
PDA11_PT1_129	Epi_3	Cancer	7015	19775540	0.886195	0.425032	0.259018	0.144236	2902350	0.472	23760169	0.152
PDA11_PT1_132	Epi_3	Cancer	8260	16968664	0.897002	0.483173	0.265066	0.143666	2858051	0.584	23509330	0.166
PDA11_PT1_138	Epi_3	Cancer	5744	10703492	0.890432	0.461338	0.257835	0.0915849	1811119	0.479	14888846	0.114
PDA11_PT1_146	Epi_3	Cancer	7444	10566522	0.861982	0.499056	0.197755	0.108265	2109555	0.493	17374261	0.107
PDA11_PT1_155	Epi_3	Cancer	6373	15799986	0.920633	0.491112	0.304003	0.1341	2624021	0.476	21611372	0.087
PDA11_PT1_157	Epi_3	Cancer	6219	17971842	0.909017	0.352894	0.529753	0.0591669	1195311	0.474	9673546	0.109
PDA11_PT1_160	Epi_3	Cancer	5503	19581682	0.926153	0.405339	0.341925	0.127665	2504331	0.51	20541569	0.11
PDA11_PT1_170	Epi_3	Cancer	7244	18602748	0.914159	0.352061	0.330376	0.104826	2078626	0.466	17063917	0.074
PDA11_PT1_171	Epi_3	Cancer	3599	15747770	0.908103	0.440439	0.286298	0.117352	2361487	0.48	19352049	0.055
PDA11_PT1_185	Epi_3	Cancer	3842	16595126	0.924693	0.467062	0.381943	0.118242	2321595	0.47	19062625	0.116
PDA11_PT2_193	Epi_3	Cancer	8111	14471718	0.953223	0.462334	0.190046	0.149297	2998765	0.571	24769589	0.06
PDA11_PT2_194	Epi_3	Cancer	3563	19660488	0.930557	0.147874	0.103091	0.0801396	1628407	0.583	13336391	0.056
PDA11_PT2_195	Epi_3	Cancer	1920	12880446	0.952115	0.480656	0.117834	0.158071	3174115	0.508	26127988	0.115
PDA11_PT2_196	Epi_3	Cancer	8614	12384614	0.952003	0.454223	0.148036	0.136818	2790531	0.458	22847003	0.077
PDA11_PT2_197	Epi_3	Cancer	4457	17385642	0.950292	0.411176	0.273958	0.134144	2665936	0.588	22151925	0.068
PDA11_PT2_198	Epi_3	Cancer	5090	13820492	0.9511	0.417785	0.244689	0.1186	2391103	0.468	19616964	0.067
PDA11_PT2_199	Epi_3	Cancer	3740	17802846	0.949765	0.244159	0.217681	0.0979504	1955209	0.552	16080126	0.049
PDA11_PT2_200	Epi_2	Cancer	5124	17934278	0.94048	0.455293	0.285781	0.14358	3012279	0.454	24524372	0.095
PDA11_PT2_201	Epi_3	Cancer	6707	15411018	0.891367	0.448125	0.224022	0.134292	2728058	0.486	22182737	0.082
PDA11_PT2_202	Epi_3	Cancer	7258	15815098	0.89366	0.47523	0.157141	0.162197	3368438	0.481	27392279	0.049
PDA11_PT2_203	Epi_3	Cancer	6322	14383220	0.88521	0.45165	0.206712	0.129343	2612218	0.578	21414611	0.066
PDA11_PT2_204	Epi_3	Cancer	4372	16588772	0.898857	0.459716	0.233437	0.145368	2933017	0.584	24059800	0.116
PDA11_PT2_205	Epi_3	Cancer	7082	15062746	0.885292	0.430293	0.205825	0.130787	2655381	0.57	21743173	0.055
PDA11_PT2_206	Epi_3	Cancer	6167	14638438	0.881485	0.446962	0.197753	0.130735	2688051	0.554	21942968	0.057
PDA11_PT2_207	Epi_2	Cancer	6553	13274260	0.891117	0.371999	0.186062	0.106713	2186047	0.465	17716830	0.068
PDA11_PT2_208	Epi_3	Cancer	5355	17455344	0.886164	0.387291	0.212698	0.134368	2715282	0.573	22230009	0.094
PDA11_PT2_211	Epi_3	Cancer	3029	16382518	0.88097	0.344837	0.306674	0.0851473	1732445	0.572	14082852	0.053
PDA11_PT2_213	Epi_3	Cancer	4016	14330368	0.902571	0.433174	0.308092	0.098803	2000625	0.562	16411031	0.052
PDA11_PT2_214	Epi_3	Cancer	4638	14812048	0.919327	0.461732	0.276575	0.119893	2410468	0.562	19853774	0.06
PDA11_PT2_219	Epi_3	Cancer	7846	21694900	0.914951	0.472447	0.349506	0.148292	2946633	0.455	24247449	0.073
PDA11_PT2_220	Epi_3	Cancer	3441	33878584	0.902691	0.413793	0.374073	0.176979	3541173	0.593	29363384	0.051
PDA11_PT2_224	Epi_3	Cancer	5445	15203842	0.908504	0.442238	0.297554	0.11479	2278405	0.572	18764990	0.099
PDA11_PT2_228	Epi_3	Cancer	6059	15177268	0.887646	0.447131	0.187037	0.134996	2768827	0.493	22553284	0.069
PDA11_PT2_229	Epi_3	Cancer	5787	13222882	0.898263	0.456093	0.214823	0.122042	2423615	0.612	19963257	0.079
PDA11_PT2_233	Epi_3	Cancer	3324	19819750	0.88134	0.377866	0.240667	0.135362	2822967	0.461	22890896	0.09
PDA11_PT2_235	Epi_3	Cancer	2233	22454468	0.889486	0.431589	0.241626	0.167848	3460428	0.593	28374380	0.059
PDA11_PT2_237	Epi_3	Cancer	4028	25670806	0.906362	0.450209	0.291565	0.183331	3770007	0.576	30949319	0.064
PDA11_PT2_239	Epi_3	Cancer	4480	18664772	0.892011	0.428818	0.226341	0.148458	3102402	0.559	25162791	0.043
PDA11_PT2_242	Epi_3	Cancer	4582	16641894	0.917196	0.468232	0.272008	0.141683	2899494	0.479	23607415	0.065
PDA11_PT2_243	Epi_3	Cancer	7641	19993432	0.900346	0.480728	0.201884	0.185419	3881788	0.524	31681951	0.068
PDA11_PT2_244	Epi_3	Cancer	5697	23313454	0.890388	0.443999	0.262362	0.178534	3671440	0.545	29881214	0.12
PDA11_PT2_245	Epi_3	Cancer	6463	21109758	0.893827	0.474276	0.210373	0.190968	3918230	0.569	32010563	0.184
PDA11_PT2_247	Epi_3	Cancer	6997	22033716	0.873261	0.350334	0.23945	0.141262	2924472	0.492	23749747	0.084
PDA11_PT2_248	Epi_3	Cancer	5532	20168692	0.893152	0.39953	0.251842	0.146692	3016686	0.478	24515631	0.078
PDA11_PT2_249	Epi_3	Cancer	7957	20071356	0.887116	0.391471	0.263587	0.138401	2796940	0.574	22908059	0.095
PDA11_PT2_251	Epi_3	Cancer	4798	18814330	0.88821	0.293815	0.178349	0.115777	2351902	0.602	19320527	0.071
PDA11_PT2_253	Epi_3	Cancer	4295	17863994	0.894081	0.413949	0.243488	0.135941	2795422	0.494	22748143	0.066
PDA11_PT2_254	Epi_3	Cancer	6451	16369228	0.906875	0.408356	0.235787	0.130769	2692501	0.485	21930160	0.093
PDA11_PT2_255	Epi_3	Cancer	7559	20744122	0.89743	0.330265	0.219621	0.135359	2756566	0.589	22548474	0.086
PDA11_PT2_256	Epi_3	Cancer	3473	24819068	0.896867	0.375471	0.242571	0.168197	3473867	0.502	28254056	0.072
PDA11_PT2_257	Epi_3	Cancer	6369	17997134	0.914467	0.482536	0.520689	0.0998648	1982783	0.594	16128285	0.091
PDA11_PT2_259	Epi_3	Cancer	5901	19129722	0.921999	0.522382	0.579608	0.0967474	1936469	0.489	15622634	0.094
PDA11_PT2_262	Epi_3	Cancer	6942	22838428	0.916047	0.424099	0.510373	0.110396	2210374	0.486	17889297	0.078
PDA11_PT2_263	Epi_3	Cancer	4842	19783678	0.913125	0.277915	0.396436	0.0874474	1765781	0.501	14201093	0.1
PDA11_PT2_267	Epi_3	Cancer	4720	23642132	0.914478	0.523509	0.593083	0.109985	2190599	0.466	17751830	0.103
PDA11_PT2_268	Epi_2	Cancer	8194	21486922	0.914866	0.448387	0.450711	0.131616	2647345	0.463	21442330	0.104
PDA11_PT2_271	Epi_3	Cancer	6707	21828548	0.908442	0.391398	0.491944	0.104327	2081369	0.582	16897646	0.103
PDA11_PT2_272	Epi_2	Cancer	7888	21736086	0.904868	0.466718	0.521133	0.112202	2246327	0.585	18140557	0.142
PDA11_PT2_273	Epi_3	Cancer	4863	19832696	0.921767	0.496722	0.555883	0.0992298	2005469	0.597	16164989	0.142
PDA11_PT2_274	Epi_3	Cancer	6177	20620332	0.90597	0.523141	0.390964	0.155266	3187285	0.576	25911280	0.068
PDA11_PT2_275	Epi_3	Cancer	7321	20965208	0.915486	0.512737	0.547862	0.107761	2183438	0.565	17634062	0.093
PDA11_PT2_276	Epi_3	Cancer	5438	19668886	0.932658	0.474421	0.50323	0.110823	2223788	0.58	18014352	0.079
PDA11_PT2_277	Epi_3	Cancer	4414	20872724	0.919008	0.525906	0.527654	0.116562	2361998	0.468	19039680	0.082
PDA11_PT2_279	Epi_2	Cancer	7139	20554682	0.913822	0.457684	0.396495	0.14137	2881041	0.562	23471521	0.087
PDA11_PT2_280	Epi_2	Cancer	5911	21117720	0.923715	0.501771	0.418058	0.151609	3063816	0.495	24925461	0.105
PDA11_PT2_281	Epi_3	Cancer	6597	13862996	0.916276	0.357199	0.34964	0.0862176	1705513	0.472	13908463	0.086
PDA11_PT2_282	Epi_3	Cancer	6326	16538010	0.920478	0.532006	0.434055	0.121758	2370139	0.621	19376419	0.177
PDA11_PT2_283	Epi_3	Cancer	6142	22074768	0.919325	0.521847	0.566087	0.112682	2202508	0.579	18051251	0.071
PDA11_PT2_286	Epi_3	Cancer	7481	20017128	0.926276	0.444524	0.519389	0.102175	2034209	0.482	16553937	0.074
PDA11_PT2_287	Epi_3	Cancer	7221	21437804	0.928524	0.481717	0.52272	0.117277	2303186	0.48	18812573	0.125
PDA11_PT2_292	Epi_3	Cancer	5834	21956214	0.917728	0.279009	0.286585	0.107654	2177898	0.467	17787724	0.045
PDA11_PT2_293	Epi_3	Cancer	5232	18244212	0.910775	0.389432	0.28114	0.122233	2467832	0.459	20240402	0.048
PDA11_PT2_294	Epi_3	Cancer	7047	20092096	0.908784	0.461434	0.200554	0.170753	3502683	0.473	28818987	0.085
PDA11_PT2_297	Epi_3	Cancer	1779	17310104	0.917934	0.469921	0.283254	0.14277	2810141	0.574	23370848	0.126
PDA11_PT2_298	Epi_3	Cancer	6317	9081142	0.909197	0.438469	0.210263	0.0871113	1703935	0.572	14099977	0.076
PDA11_PT2_299	Epi_3	Cancer	4220	18974190	0.913733	0.452282	0.295607	0.143105	2842621	0.577	23578314	0.053
PDA11_PT2_300	Epi_3	Cancer	2413	14306470	0.909784	0.414814	0.244794	0.113312	2249671	0.575	18558833	0.06
PDA11_PT2_303	Epi_3	Cancer	7990	15981622	0.904498	0.397405	0.242433	0.122023	2416813	0.566	19919803	0.096
PDA11_PT2_304	Epi_3	Cancer	6825	15789836	0.909179	0.392383	0.226494	0.125694	2473486	0.584	20549670	0.13
PDA11_PT2_305	Epi_3	Cancer	5514	16740586	0.907818	0.458399	0.275652	0.133501	2643075	0.517	21824691	0.094
PDA11_PT2_307	Epi_3	Cancer	5227	14231108	0.892602	0.462036	0.25303	0.113858	2274656	0.467	18755493	0.063
PDA11_PT2_308	Epi_3	Cancer	5652	15236718	0.894659	0.435925	0.177857	0.133598	2710136	0.563	22259067	0.069
PDA11_PT2_310	Epi_3	Cancer	4195	12478492	0.887862	0.427121	0.202494	0.102887	2072413	0.573	17036926	0.037
PDA11_PT2_311	Epi_3	Cancer	2500	13943074	0.899874	0.412055	0.212193	0.111417	2223184	0.556	18403958	0.059
PDA11_PT2_313	Epi_2	Cancer	5372	10474478	0.937858	0.464421	0.462576	0.0680916	1347821	0.461	10878560	0.219
PDA11_PT2_314	Epi_3	Cancer	5271	13561916	0.924777	0.503871	0.448254	0.0931973	1809529	0.485	14847732	0.11
PDA11_PT2_315	Epi_3	Cancer	6863	21368768	0.923868	0.265291	0.410901	0.0844319	1680253	0.473	13676042	0.074
PDA11_PT2_316	Epi_3	Cancer	5697	24756196	0.924497	0.457072	0.588614	0.101495	2027687	0.462	16466442	0.059
PDA11_PT2_317	Epi_3	Cancer	8055	18268112	0.924763	0.500658	0.539451	0.0993307	1951038	0.484	15958470	0.086
PDA11_PT2_318	Epi_2	Cancer	7812	19453298	0.933299	0.513629	0.378358	0.146676	3042996	0.464	24692734	0.068
PDA11_PT2_321	Epi_3	Cancer	6767	18680862	0.891084	0.499362	0.484408	0.106486	2066545	0.492	16977710	0.138
PDA11_PT2_322	Epi_3	Cancer	3910	13575418	0.924207	0.502472	0.416348	0.100514	1942190	0.575	16002119	0.083
PDA11_PT2_323	Epi_3	Cancer	4088	9258782	0.935917	0.513406	0.362463	0.0812549	1586250	0.565	13054559	0.047
PDA11_PT2_324	Epi_3	Cancer	6713	17301304	0.933516	0.46794	0.526657	0.0903173	1772037	0.471	14505870	0.072
PDA11_PT2_325	Epi_3	Cancer	6275	23383010	0.924636	0.488562	0.531571	0.120191	2368918	0.576	19442414	0.052
PDA11_PT2_326	Epi_3	Cancer	7471	22928790	0.927126	0.405928	0.466777	0.110738	2203861	0.489	18043179	0.069
PDA11_PT2_327	Epi_3	Cancer	3982	17335672	0.916473	0.502975	0.425965	0.11632	2289178	0.483	18773274	0.081
PDA11_PT2_328	Epi_3	Cancer	7918	20117598	0.934748	0.495232	0.251655	0.188302	3846440	0.578	31633888	0.085
PDA11_PT2_329	Epi_3	Cancer	5991	17096038	0.901474	0.224479	0.20912	0.0866778	1673888	0.473	13805759	0.141
PDA11_PT2_331	Epi_2	Cancer	8094	15803794	0.908597	0.50845	0.221017	0.161145	3230129	0.511	26646947	0.084
PDA11_PT2_333	Epi_3	Cancer	7999	27794514	0.894229	0.515891	0.267416	0.229353	4645065	0.581	38617101	0.054
PDA11_PT2_335	Epi_3	Cancer	7277	19486976	0.914457	0.5119	0.223153	0.191737	3837885	0.57	31773147	0.115
PDA11_PT2_338	Epi_3	Cancer	4287	14945770	0.917834	0.47681	0.298413	0.127758	2464843	0.572	20439382	0.102
PDA11_PT2_339	Epi_3	Cancer	5028	13165534	0.926137	0.515538	0.298468	0.120828	2346497	0.559	19424451	0.067
PDA11_PT2_340	Epi_3	Cancer	6628	13802030	0.922156	0.481275	0.254728	0.127903	2568413	0.561	21042597	0.043
PDA11_PT2_341	Epi_3	Cancer	4919	17877324	0.917221	0.484989	0.337273	0.136829	2696200	0.457	22157661	0.061
PDA11_PT2_342	Epi_3	Cancer	6182	14734054	0.923092	0.408694	0.19528	0.135606	2683342	0.509	22089386	0.076
PDA11_PT2_343	Epi_3	Cancer	6263	11206270	0.931327	0.479537	0.287402	0.103114	1973745	0.49	16326505	0.091
PDA11_PT2_344	Epi_3	Cancer	4674	15182924	0.925583	0.209109	0.205673	0.0750889	1436095	0.449	11809725	0.176
PDA11_PT2_346	Epi_3	Cancer	6378	14816496	0.922456	0.422077	0.312587	0.109231	2119898	0.57	17593921	0.066
PDA11_PT2_347	Epi_3	Cancer	5125	12358362	0.915618	0.515154	0.289376	0.115042	2236102	0.569	18555094	0.07
PDA11_PT2_348	Epi_3	Cancer	5538	14217726	0.919323	0.472275	0.292378	0.12113	2366651	0.584	19600992	0.083
PDA11_PT2_349	Epi_3	Cancer	4467	13980744	0.926517	0.500695	0.20816	0.147379	2961805	0.45	24357369	0.047
PDA11_PT2_350	Epi_3	Cancer	6672	10866790	0.925495	0.411002	0.237906	0.0942923	1836069	0.489	15133985	0.071
PDA11_PT2_351	Epi_3	Cancer	4682	13274582	0.917068	0.520279	0.208736	0.145614	2852225	0.467	23615191	0.097
PDA11_PT2_352	Epi_3	Cancer	6342	14712386	0.905863	0.357232	0.251211	0.103485	1990468	0.568	16517680	0.113
PDA11_PT2_353	Epi_3	Cancer	6926	15606336	0.89285	0.477805	0.296307	0.127016	2457751	0.464	20287682	0.16
PDA11_PT2_354	Epi_3	Cancer	7164	37585992	0.874227	0.23367	0.319118	0.137941	2647583	0.573	22066834	0.098
PDA11_PT2_355	Epi_3	Cancer	3276	7984180	0.891278	0.447573	0.185737	0.0819244	1569553	0.572	13052953	0.058
PDA11_PT2_356	Epi_3	Cancer	5334	10967504	0.877955	0.464597	0.243846	0.0986501	1922562	0.466	15858366	0.059
PDA11_PT2_358	Epi_3	Cancer	5354	12455440	0.901418	0.505795	0.226611	0.133631	2357175	0.663	19864737	0.283
PDA11_PT2_359	Epi_3	Cancer	5055	17762218	0.887681	0.4675	0.314092	0.132695	2552170	0.574	21216688	0.092
PDA11_PT2_361	Epi_3	Cancer	4158	14925944	0.866313	0.485673	0.286708	0.122397	2341207	0.466	19444455	0.112
PDA11_PT2_363	Epi_3	Cancer	7031	17139954	0.883151	0.481806	0.30171	0.132749	2568233	0.452	21245468	0.061
PDA11_PT2_364	Epi_3	Cancer	5767	9885922	0.868272	0.498277	0.164377	0.110359	2207793	0.604	18135134	0.062
PDA11_PT2_365	Epi_3	Cancer	6625	11388168	0.883644	0.489125	0.239703	0.1094	2119950	0.57	17609804	0.06
PDA11_PT2_366	Epi_3	Cancer	6280	14469082	0.868406	0.263309	0.196018	0.0830113	1615446	0.467	13289800	0.079
PDA11_PT2_367	Epi_3	Cancer	5390	10638676	0.906985	0.446288	0.239374	0.0958126	1862668	0.461	15318882	0.081
PDA11_PT2_369	Epi_3	Cancer	8420	17454014	0.908308	0.483269	0.19761	0.174719	3450761	0.573	28752609	0.108
PDA11_PT2_370	Epi_3	Cancer	3261	12890040	0.887312	0.429932	0.367259	0.0824234	1527569	0.467	12834382	0.055
PDA11_PT2_372	Epi_3	Cancer	6192	7856366	0.869542	0.480951	0.218361	0.0781627	1520856	0.567	12565162	0.047
PDA11_PT2_373	Epi_3	Cancer	5301	8016126	0.897907	0.4663	0.205341	0.0839636	1619011	0.559	13379532	0.057
PDA11_PT2_374	Epi_3	Cancer	6550	9726816	0.901738	0.464496	0.233961	0.0933775	1810680	0.56	14941588	0.071
PDA11_PT2_375	Epi_3	Cancer	8533	7759402	0.885616	0.488542	0.140979	0.0938918	1833707	0.494	15153239	0.051
PDA11_PT2_376	Epi_3	Cancer	4073	10567924	0.860722	0.449692	0.251456	0.0898112	1701936	0.485	14141585	0.124
PDA11_PT2_377	Epi_3	Cancer	7918	45489672	0.895822	0.377361	0.334242	0.242038	4865150	0.523	40373073	0.119
PDA11_PT2_378	Epi_3	Cancer	6024	19855402	0.875132	0.396417	0.314909	0.128455	2486403	0.575	20666343	0.07
PDA11_PT2_379	Epi_3	Cancer	4617	19511056	0.895182	0.506403	0.226567	0.185341	3747605	0.493	30895009	0.061
PDA11_PT2_380	Epi_3	Cancer	4835	21523430	0.902455	0.504618	0.387013	0.151175	2932256	0.554	24333045	0.057
PDA11_PT2_381	Epi_3	Cancer	5144	13584502	0.878278	0.511809	0.179233	0.149235	2972895	0.58	24516792	0.05
PDA11_PT2_382	Epi_3	Cancer	6691	18185346	0.88951	0.493349	0.341362	0.138846	2710281	0.458	22335060	0.056
PDA11_PT2_383	Epi_3	Cancer	5326	27109290	0.886769	0.432006	0.333708	0.172732	3392584	0.582	28222509	0.081
PDA11_PT3_388	Epi_3	Cancer	5980	18309106	0.929344	0.220537	0.189702	0.0919427	1865779	0.471	15190112	0.023
PDA11_PT3_390	Epi_3	Cancer	4987	17486464	0.940225	0.405745	0.245925	0.138933	2808453	0.556	23108100	0.027
PDA11_PT3_391	Epi_3	Cancer	6219	19862012	0.936793	0.183603	0.18239	0.087075	1714920	0.494	14070268	0.078
PDA11_PT3_392	Epi_3	Cancer	4376	16373116	0.936926	0.415067	0.259594	0.132141	2632250	0.462	21638825	0.074
PDA11_PT3_403	Epi_3	Cancer	4489	23336918	0.917736	0.4916	0.237232	0.202754	4356230	0.583	35392418	0.022
PDA11_PT3_404	Epi_3	Cancer	6103	24052758	0.922249	0.46638	0.327605	0.173572	3579584	0.459	29207824	0.036
PDA11_PT3_405	Epi_3	Cancer	4794	24344146	0.927786	0.388475	0.322955	0.15472	3125526	0.473	25578943	0.034
PDA11_PT3_406	Epi_3	Cancer	6791	24223176	0.926149	0.46316	0.324006	0.175883	3630055	0.459	29570926	0.03
PDA11_PT3_407	Epi_3	Cancer	2704	25273944	0.919908	0.415393	0.316489	0.170818	3506400	0.465	28630275	0.04
PDA11_PT3_408	Epi_3	Cancer	4611	20554310	0.924065	0.460417	0.221522	0.181058	3859766	0.563	31451977	0.038
PDA11_PT3_411	Epi_3	Cancer	6758	22263628	0.927599	0.477402	0.33254	0.166147	3384391	0.483	27617135	0.052
PDA11_PT3_412	Epi_3	Cancer	5725	25552796	0.930708	0.42421	0.310032	0.177127	3656352	0.544	29873336	0.027
PDA11_PT3_413	Epi_3	Cancer	5688	22740398	0.931608	0.425226	0.300154	0.164626	3400459	0.469	27705195	0.035
PDA11_PT3_415	Epi_3	Cancer	5670	20061514	0.930601	0.433683	0.282416	0.158325	3234275	0.479	26305521	0.074
PDA11_PT3_416	Epi_3	Cancer	5764	21329314	0.930534	0.424499	0.28716	0.160343	3263409	0.481	26733587	0.073
PDA11_PT3_418	Epi_2	Cancer	6100	23799196	0.923869	0.497053	0.226479	0.22135	4559981	0.475	37357136	0.092
PDA11_PT3_420	Epi_3	Cancer	4048	25816392	0.934067	0.446346	0.342467	0.17632	3599893	0.544	29486637	0.03
PDA11_PT3_421	Epi_3	Cancer	5149	22423110	0.934268	0.399191	0.261616	0.165777	3400203	0.464	27767108	0.048
PDA11_PT3_423	Epi_3	Cancer	4896	24731478	0.933591	0.404285	0.291023	0.173297	3571708	0.479	29157372	0.041
PDA11_PT3_425	Epi_3	Cancer	5962	8476944	0.863706	0.372704	0.114259	0.0773791	1578569	0.459	12814441	0.054
PDA11_PT3_426	Epi_3	Cancer	6286	5983612	0.869664	0.381521	0.0903259	0.060446	1226217	0.475	9962252	0.056
PDA11_PT3_428	Epi_3	Cancer	6334	6660200	0.848636	0.386248	0.104696	0.0636935	1298953	0.459	10543636	0.039
PDA11_PT3_429	Epi_3	Cancer	3367	5945132	0.842522	0.290856	0.129982	0.0404896	803471	0.49	6581241	0.03
PDA11_PT3_431	Epi_3	Cancer	5380	6164614	0.837862	0.382254	0.103968	0.058661	1173964	0.564	9641197	0.045
PDA11_PT3_432	Epi_3	Cancer	5138	6580770	0.848828	0.373939	0.105737	0.0619465	1240869	0.47	10124596	0.063
PDA11_PT3_435	Epi_3	Cancer	4922	8212586	0.884417	0.384779	0.127722	0.0779711	1561168	0.581	12798986	0.039
PDA11_PT3_436	Epi_3	Cancer	4786	8762938	0.827562	0.386412	0.127639	0.0759044	1539995	0.58	12581586	0.025
PDA11_PT3_437	Epi_3	Cancer	6434	6739348	0.862377	0.39207	0.0827246	0.0697255	1459022	0.469	11762881	0.033
PDA11_PT3_439	Epi_3	Cancer	5932	7135382	0.868948	0.322611	0.092947	0.0610771	1244027	0.46	10097259	0.038
PDA11_PT3_440	Epi_3	Cancer	2561	8939606	0.881627	0.311342	0.110066	0.0726727	1445153	0.561	11901358	0.049
PDA11_PT3_449	Epi_3	Cancer	6551	7201666	0.877862	0.353906	0.103559	0.0672118	1328516	0.585	10951342	0.072
PDA11_PT3_450	Epi_3	Cancer	5856	7265602	0.882329	0.374803	0.116256	0.0693042	1387658	0.546	11375138	0.048
PDA11_PT3_451	Epi_3	Cancer	5551	6580830	0.885247	0.39157	0.105493	0.0660941	1360022	0.56	11037492	0.039
PDA11_PT3_453	Epi_3	Cancer	3943	7013262	0.882126	0.393409	0.114136	0.0699974	1419732	0.47	11555508	0.035
PDA11_PT3_456	Epi_3	Cancer	5133	6070836	0.893884	0.360831	0.104498	0.0594278	1175722	0.543	9654073	0.066
PDA11_PT3_458	Epi_3	Cancer	3930	11266446	0.898748	0.481037	0.20272	0.10802	2172353	0.475	17770524	0.056
PDA11_PT3_461	Epi_3	Cancer	5512	12838688	0.920564	0.399018	0.214028	0.109476	2210442	0.464	18061658	0.034
PDA11_PT3_463	Epi_3	Cancer	5419	14652592	0.902722	0.468564	0.126384	0.161192	3255592	0.529	26635300	0.182
PDA11_PT3_464	Epi_3	Cancer	3774	14441540	0.903403	0.466869	0.163062	0.147724	2937503	0.554	24092180	0.177
PDA11_PT3_465	Epi_3	Cancer	3696	9766246	0.881798	0.431117	0.21258	0.0794572	1638830	0.519	13138641	0.099
PDA11_PT3_466	Epi_3	Cancer	4966	14290858	0.890231	0.47231	0.229546	0.118844	2432398	0.455	19861169	0.034
PDA11_PT3_467	Epi_3	Cancer	3773	12689988	0.906579	0.465494	0.23791	0.110034	2201444	0.56	18164843	0.038
PDA11_PT3_469	Epi_3	Cancer	5070	14853006	0.878622	0.464168	0.257206	0.114022	2331806	0.467	19040884	0.032
PDA11_PT3_470	Epi_3	Cancer	6798	12179164	0.882561	0.458941	0.216482	0.103304	2107133	0.461	17192525	0.033
PDA11_PT3_474	Epi_3	Cancer	3795	12008940	0.92835	0.50843	0.281875	0.115259	2307544	0.459	18910852	0.035
PDA11_PT3_475	Epi_3	Cancer	7875	13392160	0.926019	0.50845	0.296502	0.121013	2422663	0.471	19869724	0.042
PDA11_PT3_476	Epi_3	Cancer	2867	13615674	0.919505	0.501703	0.288968	0.117975	2427805	0.453	19695212	0.019
PDA11_PT3_477	Epi_3	Cancer	6183	13332376	0.912337	0.491581	0.250538	0.121383	2507044	0.454	20316646	0.029
PDA11_PT3_478	Epi_3	Cancer	4951	12572808	0.911385	0.434522	0.193481	0.115901	2369271	0.457	19267990	0.018
PDA11_PT3_479	Epi_3	Cancer	5503	13025410	0.915516	0.485139	0.237258	0.123096	2466307	0.47	20270406	0.055
PDA11_PT3_480	Epi_3	Cancer	3820	13189908	0.911612	0.475252	0.214751	0.127632	2535320	0.554	20981088	0.05
PDA11_PT3_481	Epi_3	Cancer	2859	13419444	0.896488	0.505807	0.240282	0.124496	2526128	0.459	20572661	0.087
PDA11_PT3_482	Epi_3	Cancer	5579	12866488	0.901153	0.504479	0.234312	0.123443	2449373	0.47	20181601	0.104
PDA11_PT3_486	Epi_3	Cancer	6459	14540900	0.899681	0.432122	0.218155	0.12416	2485380	0.462	20446827	0.087
PDA11_PT3_487	Epi_3	Cancer	3987	12342572	0.907809	0.453558	0.209371	0.115454	2260599	0.575	18790906	0.073
PDA11_PT3_488	Epi_3	Cancer	7420	4158830	0.909874	0.493665	0.0709572	0.0621868	1264325	0.578	10203918	0.215
PDA11_PT3_489	Epi_3	Cancer	6486	13040540	0.915215	0.456365	0.253322	0.117826	2310128	0.472	19082929	0.128
PDA11_PT3_490	Epi_3	Cancer	7166	15969304	0.912398	0.428142	0.266718	0.128033	2516939	0.478	20808874	0.105
PDA11_PT3_492	Epi_3	Cancer	5998	15294786	0.919771	0.497305	0.296806	0.131668	2640839	0.467	21638266	0.045
PDA11_PT3_493	Epi_3	Cancer	8487	13938002	0.920635	0.497474	0.284206	0.126929	2493827	0.473	20643071	0.076
PDA11_PT3_494	Epi_5	Cancer	7522	14909790	0.919956	0.492474	0.181726	0.160639	3211529	0.664	26684312	0.056
PDA11_PT3_495	Epi_3	Cancer	5423	15827826	0.923341	0.418039	0.241922	0.130419	2585718	0.577	21419539	0.058
PDA11_PT3_499	Epi_3	Cancer	7305	20120662	0.912036	0.519944	0.449127	0.130655	2564263	0.576	21252306	0.082
PDA11_PT3_500	Epi_3	Cancer	6198	10068146	0.868266	0.473263	0.212089	0.0892676	1786841	0.455	14639948	0.093
PDA11_PT3_502	Epi_3	Cancer	7603	12980260	0.862308	0.458369	0.217694	0.106678	2147515	0.461	17549206	0.139
PDA11_PT3_504	Epi_3	Cancer	4278	14147408	0.871891	0.41576	0.223675	0.105488	2104017	0.455	17272628	0.122
PDA11_PT3_505	Epi_3	Cancer	4540	14333294	0.89004	0.425975	0.236117	0.117313	2322241	0.471	19084389	0.089
PDA11_PT3_507	Epi_3	Cancer	5196	16315788	0.918745	0.514958	0.357992	0.130009	2582917	0.572	21396471	0.063
PDA11_PT3_508	Epi_3	Cancer	4287	6090622	0.910376	0.495018	0.215414	0.0659641	1323212	0.481	10691303	0.088
PDA11_PT3_510	Epi_3	Cancer	5401	14992220	0.907893	0.466032	0.289544	0.122897	2440922	0.472	20072038	0.06
PDA11_PT3_511	Epi_3	Cancer	5002	11731230	0.901086	0.460688	0.271289	0.0992946	1981298	0.463	16123319	0.162
PDA11_PT3_512	Epi_3	Cancer	8239	11997326	0.897235	0.488972	0.266507	0.109622	2113022	0.539	17370759	0.247
PDA11_PT3_513	Epi_3	Cancer	6693	18706018	0.909327	0.329854	0.298758	0.110269	2139035	0.572	17683250	0.102
PDA11_PT3_515	Epi_3	Cancer	7848	12923592	0.920854	0.486737	0.335706	0.1063	2069141	0.469	17130941	0.124
PDA11_PT3_516	Epi_3	Cancer	6915	12454644	0.923812	0.494187	0.292632	0.111671	2198805	0.575	18147784	0.11
PDA11_PT3_517	Epi_3	Cancer	5985	14456340	0.92704	0.451086	0.308808	0.112498	2254888	0.466	18417537	0.138
PDA11_PT3_520	Epi_2	Cancer	5896	15751402	0.897469	0.447809	0.294434	0.122907	2355311	0.466	19508688	0.17
PDA11_PT3_521	Epi_3	Cancer	2928	20861382	0.880529	0.492201	0.320611	0.154339	3080467	0.469	25378310	0.09
PDA11_PT3_522	Epi_3	Cancer	5906	17051358	0.907945	0.49959	0.345567	0.135829	2677325	0.562	22183390	0.102
PDA11_PT3_523	Epi_3	Cancer	5079	21596260	0.893291	0.527927	0.39377	0.152962	3061771	0.479	25215033	0.064
PDA11_PT3_525	Epi_3	Cancer	3972	23890108	0.885186	0.437306	0.360324	0.150418	2968435	0.494	24429927	0.104
PDA11_PT3_527	Epi_3	Cancer	7138	25697486	0.897313	0.447482	0.363015	0.164477	3236887	0.573	26954164	0.075
PDA11_PT3_528	Epi_3	Cancer	6937	22291820	0.898545	0.512043	0.384434	0.158517	3051678	0.575	25529371	0.088
PDA11_PT3_531	Epi_3	Cancer	6233	13712676	0.883336	0.492749	0.241624	0.117482	2355973	0.539	19366205	0.068
PDA11_PT3_533	Epi_3	Cancer	6437	15673100	0.874381	0.366072	0.232939	0.100419	2040774	0.454	16699356	0.052
PDA11_PT3_534	Epi_3	Cancer	4340	14172540	0.867903	0.349984	0.257038	0.0818614	1660773	0.469	13568549	0.026
PDA11_PT3_536	Epi_3	Cancer	3427	10937062	0.874671	0.454492	0.214585	0.0929439	1844076	0.581	15303763	0.039
PDA11_PT3_537	Epi_3	Cancer	6550	14738858	0.840629	0.415105	0.239461	0.113122	2215463	0.475	18261146	0.071
PDA11_PT3_538	Epi_3	Cancer	2732	22461604	0.868581	0.512509	0.220459	0.206622	4157966	0.462	34424738	0.055
PDA11_PT3_543	Epi_3	Cancer	5919	10478872	0.900097	0.479291	0.237884	0.102887	2011562	0.461	16534073	0.035
PDA11_PT3_545	Epi_3	Cancer	4182	16438428	0.908485	0.453567	0.305688	0.128217	2555436	0.471	20876594	0.099
PDA11_PT3_546	Epi_3	Cancer	7134	31408760	0.882065	0.485693	0.489377	0.146833	2963482	0.462	24084879	0.031
PDA11_PT3_551	Epi_3	Cancer	4622	9840750	0.867236	0.498312	0.217788	0.097176	1921940	0.465	15753371	0.042
PDA11_PT3_554	Epi_3	Cancer	3841	13636448	0.882023	0.270051	0.181796	0.0772586	1567332	0.463	12784477	0.046
PDA11_PT3_562	Epi_2	Cancer	6597	13187218	0.892341	0.485372	0.199089	0.128096	2557123	0.531	21072528	0.09
PDA11_PT3_563	Epi_3	Cancer	6657	12625358	0.890359	0.476593	0.252349	0.106197	2131609	0.461	17474019	0.046
PDA11_PT3_564	Epi_3	Cancer	7237	10098052	0.877964	0.47502	0.199939	0.0943766	1854260	0.584	15406034	0.049
PDA11_PT3_565	Epi_3	Cancer	5068	24736436	0.906488	0.510407	0.397149	0.150623	2984885	0.472	24665877	0.071
PDA11_PT3_567	Epi_3	Cancer	4365	15344298	0.897837	0.153956	0.139458	0.060781	1200570	0.485	9781980	0.083
PDA11_PT3_568	Epi_3	Cancer	6346	12819766	0.913157	0.178207	0.111395	0.0634714	1293446	0.454	10447827	0.084
PDA11_PT3_571	Epi_3	Cancer	4968	13775236	0.907059	0.454124	0.236595	0.119913	2424031	0.587	19889866	0.034
PDA12_PT1_010	Epi_10	Cancer	8291	18415490	0.883201	0.424008	0.190692	0.155176	3235604	0.452	26311040	0.136
PDA12_PT1_012	Epi_10	Cancer	7117	15880064	0.916758	0.406074	0.259949	0.124906	2502304	0.474	20388020	0.198
PDA12_PT1_027	Epi_10	Cancer	6041	11567888	0.891652	0.36603	0.192606	0.0909168	1843997	0.454	14935229	0.164
PDA12_PT1_029	Epi_10	Cancer	7928	14303952	0.899693	0.400697	0.21937	0.113938	2304957	0.476	18795678	0.176
PDA12_PT1_030	Epi_10	Cancer	6625	12958292	0.894759	0.380413	0.205449	0.099783	2094432	0.464	16899188	0.197
PDA12_PT1_031	Epi_10	Cancer	6690	18204540	0.859367	0.439224	0.168051	0.157043	3256966	0.469	26609513	0.162
PDA12_PT1_033	Epi_10	Cancer	8067	12956998	0.886635	0.396634	0.201873	0.107713	2159350	0.474	17669923	0.155
PDA12_PT1_034	Epi_10	Cancer	4973	13569904	0.871761	0.446673	0.138136	0.131516	2761367	0.491	22432382	0.115
PDA12_PT1_035	Epi_10	Cancer	7918	11602682	0.857712	0.398205	0.179424	0.0962285	1946901	0.462	15850751	0.163
PDA12_PT1_039	Epi_10	Cancer	7455	16080722	0.862587	0.400065	0.214268	0.119865	2460167	0.505	20070324	0.124
PDA12_PT1_042	Epi_10	Cancer	7286	12977160	0.861874	0.382791	0.187417	0.100408	2038134	0.459	16640934	0.136
PDA12_PT1_043	Epi_10	Cancer	8824	13451290	0.846288	0.382294	0.173541	0.104059	2142963	0.479	17390341	0.132
PDA12_PT1_046	Epi_10	Cancer	4623	13859504	0.845245	0.386523	0.195215	0.103612	2122592	0.475	17311712	0.115
PDA12_PT2_053	Epi_10	Cancer	7297	13166828	0.819465	0.41053	0.16916	0.106692	2169327	0.54	17713856	0.18
PDA12_PT2_054	Epi_10	Cancer	5304	38749092	0.773735	0.518682	0.0792624	0.296246	6581895	0.569	53887404	0.322
PDA12_PT2_058	Epi_10	Cancer	7766	16720258	0.803305	0.488662	0.095351	0.160613	3411989	0.563	27695306	0.278
PDA12_PT2_059	Epi_10	Cancer	7389	14630340	0.807036	0.478187	0.103416	0.142528	2939326	0.548	24017158	0.271
PDA12_PT2_062	Epi_10	Cancer	7185	11730562	0.81917	0.408575	0.145795	0.0963486	1954718	0.583	16045688	0.14
PDA12_PT2_066	Epi_10	Cancer	5736	9343480	0.84638	0.394376	0.121973	0.0829586	1717653	0.528	13956130	0.15
PDA12_PT2_067	Epi_10	Cancer	7623	23428942	0.824285	0.510126	0.074595	0.218617	4880128	0.534	39521710	0.292
PDA12_PT2_068	Epi_10	Cancer	4508	12444442	0.86699	0.438576	0.114208	0.121278	2576048	0.5	20738802	0.193
PDA12_PT2_070	Epi_10	Cancer	5909	12218664	0.83058	0.39889	0.125931	0.101756	2182412	0.492	17635678	0.069
PDA12_PT2_071	Epi_10	Cancer	3224	36109138	0.807046	0.511063	0.0755704	0.293033	6568574	0.582	53736408	0.275
PDA12_PT2_072	Epi_10	Cancer	4779	8658864	0.861265	0.447605	0.0855517	0.0935205	1996304	0.514	16151693	0.06
PDA12_PT2_073	Epi_10	Cancer	8523	34092840	0.801879	0.507449	0.0765305	0.276836	6151551	0.588	50410175	0.247
PDA12_PT2_075	Epi_10	Cancer	5737	9527668	0.831894	0.384574	0.12705	0.079234	1653111	0.504	13430065	0.095
PDA12_PT2_076	Epi_10	Cancer	5513	11157702	0.844868	0.378052	0.121774	0.0907897	1924098	0.479	15577750	0.066
PDA12_PT2_078	Epi_10	Cancer	5722	11064590	0.842506	0.361009	0.132847	0.0865088	1786994	0.521	14557988	0.092
PDA12_PT2_079	Epi_10	Cancer	4676	12988044	0.803018	0.388535	0.124179	0.0995358	2123977	0.475	17175786	0.066
PDA12_PT2_081	Epi_10	Cancer	4914	15166540	0.800554	0.372584	0.185981	0.105939	2189616	0.507	17772016	0.189
PDA12_PT2_082	Epi_10	Cancer	3094	16213484	0.810811	0.381258	0.211815	0.111735	2333864	0.498	18990755	0.108
PDA12_PT2_085	Epi_10	Cancer	8568	31679468	0.749944	0.451222	0.154587	0.22048	4734216	0.571	38774381	0.206
PDA12_PT2_086	Epi_10	Cancer	6946	16725648	0.810661	0.320925	0.186924	0.104434	2164481	0.52	17647841	0.101
PDA12_PT2_087	Epi_10	Cancer	6227	15585578	0.805346	0.373413	0.190404	0.108618	2269654	0.523	18472758	0.119
PDA12_PT2_090	Epi_10	Cancer	7512	58686078	0.785738	0.513049	0.139668	0.37701	8552131	0.561	70360658	0.267
PDA12_PT2_092	Epi_10	Cancer	7114	18048822	0.777114	0.385433	0.195798	0.120775	2509237	0.532	20492884	0.129
PDA13_PT1_001	Epi_8	Cancer	8964	35619220	0.774264	0.256187	0.120395	0.167496	3449013	0.537	28305498	0.262
PDA13_PT1_007	Epi_8	Cancer	6751	36786762	0.793412	0.474059	0.165027	0.257648	5577628	0.506	45881747	0.128
PDA13_PT1_008	Epi_8	Cancer	4154	35005634	0.807609	0.44649	0.171332	0.238623	5153706	0.498	42218217	0.088
PDA13_PT1_009	Epi_8	Cancer	5107	19670232	0.802021	0.480232	0.129308	0.171645	3737862	0.467	30095952	0.219
PDA13_PT1_011	Epi_8	Cancer	7109	28456812	0.79478	0.481135	0.147521	0.226583	4843079	0.531	39601530	0.178
PDA13_PT1_017	Epi_8	Cancer	8991	22981064	0.813986	0.462694	0.128246	0.192534	4198380	0.487	33967211	0.147
PDA13_PT1_019	Epi_8	Cancer	5814	10084960	0.858445	0.418677	0.133756	0.094956	1947375	0.416	15783824	0.166
PDA13_PT1_025	Epi_8	Cancer	6513	15838486	0.886491	0.430687	0.155833	0.140068	2999502	0.441	24290187	0.182
PDA13_PT1_026	Epi_8	Cancer	6104	20950712	0.82244	0.42607	0.155297	0.166521	3442877	0.416	28061569	0.224
PDA13_PT1_027	Epi_8	Cancer	7617	14800766	0.851564	0.352006	0.183159	0.102548	2146655	0.43	17287089	0.217
PDA13_PT1_035	Epi_8	Cancer	6389	9043708	0.826337	0.426961	0.122295	0.0870256	1737155	0.428	14149243	0.284
PDA13_PT1_036	Epi_8	Cancer	2989	7128116	0.832741	0.368637	0.157869	0.0544271	1097983	0.44	8865797	0.195
PDA13_PT1_038	Epi_8	Cancer	7326	23370684	0.798462	0.488017	0.144754	0.194979	4062492	0.488	33242402	0.246
PDA13_PT1_039	Epi_8	Cancer	7090	34610740	0.787443	0.491658	0.0948346	0.277056	6077677	0.541	49783965	0.217
PDA13_PT1_040	Epi_8	Cancer	8118	15947266	0.818885	0.387916	0.152582	0.123127	2538727	0.388	20626653	0.167
PDA13_PT1_043	Epi_8	Cancer	8204	23258912	0.777268	0.395892	0.162288	0.155265	3217262	0.442	26393520	0.15
PDA13_PT2_049	Epi_8	Cancer	5604	18140462	0.799291	0.360227	0.209662	0.107961	2198520	0.496	17956093	0.157
PDA13_PT2_051	Epi_8	Cancer	7582	19339154	0.839994	0.399927	0.174986	0.148217	2993203	0.39	24515696	0.264
PDA13_PT2_056	Epi_8	Cancer	7028	16343056	0.848602	0.412918	0.163541	0.132947	2751730	0.419	22465630	0.122
PDA13_PT2_059	Epi_8	Cancer	6749	13969466	0.843056	0.407091	0.155374	0.117306	2408188	0.417	19554202	0.212
PDA13_PT2_064	Epi_8	Cancer	5903	19736902	0.783514	0.17214	0.132437	0.0701451	1415346	0.438	11519979	0.154
PDA13_PT2_065	Epi_8	Cancer	8814	14954374	0.826017	0.381658	0.13429	0.118163	2396027	0.418	19548289	0.223
PDA13_PT2_067	Epi_8	Cancer	7510	21807578	0.834196	0.434313	0.158122	0.175476	3712583	0.418	30230327	0.175
PDA13_PT2_068	Epi_8	Cancer	8139	25827566	0.794163	0.458448	0.128835	0.204743	4325266	0.466	35492982	0.173
PDA13_PT2_069	Epi_8	Cancer	6139	11645708	0.813013	0.362372	0.128444	0.0915022	1836377	0.35	14882793	0.28
PDA13_PT2_073	Epi_8	Cancer	6343	19379620	0.831447	0.41789	0.198996	0.139694	2901739	0.43	23626499	0.085
PDA13_PT2_074	Epi_8	Cancer	7107	13875152	0.848839	0.431515	0.211836	0.115036	2289893	0.439	18767090	0.193
PDA13_PT2_075	Epi_8	Cancer	6048	16823380	0.834723	0.418468	0.19338	0.13301	2686513	0.397	21803261	0.252
PDA13_PT2_076	Epi_8	Cancer	5930	10974336	0.889267	0.340147	0.238558	0.0780671	1495168	0.426	12202742	0.338
PDA13_PT2_078	Epi_8	Cancer	5512	14021170	0.882905	0.360524	0.24873	0.0968024	1907325	0.443	15647591	0.154
PDA13_PT2_079	Epi_8	Cancer	7784	14795650	0.862881	0.426145	0.204458	0.126338	2509540	0.42	20567890	0.158
PDA13_PT2_080	Epi_8	Cancer	8869	15900920	0.810427	0.429783	0.182909	0.128262	2591992	0.504	21235748	0.185
PDA13_PT2_081	Epi_8	Cancer	7223	7167812	0.888319	0.340647	0.174689	0.0574801	1130664	0.427	9232725	0.179
PDA13_PT2_082	Epi_8	Cancer	4689	16680480	0.855194	0.419513	0.203072	0.13366	2667159	0.444	21830771	0.216
PDA13_PT2_083	Epi_8	Cancer	8340	15994504	0.893995	0.422621	0.209053	0.135184	2721921	0.434	22233522	0.213
PDA13_PT2_084	Epi_8	Cancer	5305	14676116	0.895592	0.431483	0.218766	0.122711	2464139	0.562	20171815	0.187
PDA13_PT2_085	Epi_8	Cancer	5414	8752136	0.894608	0.313276	0.205723	0.0593235	1208211	0.43	9732791	0.265
PDA13_PT2_086	Epi_8	Cancer	8188	16272832	0.885059	0.412541	0.223408	0.131738	2642339	0.418	21511047	0.243
PDA13_PT2_088	Epi_8	Cancer	6534	7174594	0.900063	0.33805	0.163523	0.059551	1161195	0.507	9513810	0.165
PDA13_PT2_091	Epi_8	Cancer	4995	10671060	0.79165	0.342577	0.184696	0.0715435	1380961	0.562	11376231	0.245
PDA13_PT2_092	Epi_8	Cancer	8973	18131292	0.824871	0.480292	0.150284	0.168661	3466729	0.397	28317279	0.194
PDA13_PT2_093	Epi_8	Cancer	6144	10605318	0.853717	0.34706	0.20601	0.0734206	1441099	0.533	11781694	0.251
PDA14_PT1_001	Epi_8	Cancer	7835	14259128	0.844377	0.378015	0.18636	0.106127	2115448	0.582	17474843	0.146
PDA14_PT1_002	Epi_8	Cancer	7910	15841160	0.872601	0.429676	0.211259	0.132645	2646780	0.596	21911777	0.16
PDA14_PT1_005	Epi_8	Cancer	3107	11101572	0.808519	0.29887	0.200385	0.0637554	1232910	0.675	10243846	0.201
PDA14_PT1_007	Epi_8	Cancer	6752	5529956	0.819985	0.402503	0.0979088	0.0557107	1129060	0.643	9198885	0.221
PDA14_PT1_013	Epi_8	Cancer	8741	10885316	0.802616	0.335611	0.188618	0.0724396	1407275	0.612	11607352	0.332
PDA14_PT1_019	Epi_8	Cancer	8607	10092998	0.816845	0.395994	0.190017	0.0758825	1523577	0.594	12507488	0.202
PDA14_PT1_020	Epi_8	Cancer	3693	14849408	0.822945	0.361375	0.280173	0.0886065	1720007	0.681	14386789	0.115
PDA14_PT1_021	Epi_8	Cancer	4745	12953998	0.782324	0.323247	0.222878	0.071949	1420918	0.582	11716889	0.204
PDA14_PT1_022	Epi_8	Cancer	7964	15743816	0.806957	0.398373	0.181586	0.11498	2310718	0.577	19074001	0.181
PDA14_PT1_023	Epi_8	Cancer	2671	19662212	0.841582	0.379504	0.239586	0.126277	2569294	0.566	21194901	0.11
PDA14_PT1_031	Epi_8	Cancer	7873	11546102	0.874195	0.321406	0.253841	0.066916	1365762	0.623	11173615	0.161
PDA14_PT1_034	Epi_8	Cancer	3409	12386376	0.851491	0.35656	0.233205	0.0840603	1645685	0.585	13671630	0.13
PDA14_PT1_036	Epi_8	Cancer	4280	14928142	0.846995	0.360407	0.312134	0.0876506	1686291	0.61	14009977	0.219
PDA14_PT1_038	Epi_8	Cancer	8811	14848054	0.894192	0.342869	0.295173	0.0895764	1736862	0.645	14442008	0.166
PDA14_PT1_040	Epi_8	Cancer	8936	15952880	0.84058	0.400047	0.18509	0.119418	2431732	0.587	20030738	0.139
PDA14_PT1_041	Epi_8	Cancer	4725	23482684	0.836969	0.394868	0.241457	0.148505	3008787	0.625	24976625	0.086
PDA14_PT1_045	Epi_8	Cancer	7708	11879712	0.78614	0.366529	0.209412	0.0774708	1539745	0.591	12740632	0.165
PDA14_PT1_046	Epi_8	Cancer	6402	11693198	0.828296	0.324021	0.209087	0.071137	1406818	0.663	11706413	0.109
PDA14_PT1_048	Epi_8	Cancer	8094	14595262	0.829072	0.329334	0.259882	0.0827884	1614529	0.655	13445943	0.163
PDA14_PT2_049	Epi_8	Cancer	7618	20808770	0.838012	0.336706	0.333889	0.101963	1998966	0.552	16593807	0.096
PDA14_PT2_050	Epi_8	Cancer	8414	21801658	0.840887	0.218923	0.181658	0.097471	1911754	0.599	15920826	0.121
PDA14_PT2_053	Epi_8	Cancer	3161	8745880	0.732125	0.348473	0.145375	0.0574121	1114490	0.654	9278010	0.188
PDA14_PT2_054	Epi_2	Cancer	4885	8573324	0.715854	0.321228	0.120181	0.0533343	1039784	0.572	8615425	0.207
PDA14_PT2_056	Epi_8	Cancer	5868	9399732	0.762129	0.33392	0.136348	0.0624533	1244840	0.579	10306966	0.11
PDA14_PT2_058	Epi_8	Cancer	7223	29552138	0.714457	0.159769	0.1077	0.0870601	1756126	0.671	14538948	0.08
PDA14_PT2_059	Epi_2	Cancer	5329	13788988	0.7273	0.410091	0.133511	0.103177	2039779	0.641	17047938	0.208
PDA14_PT2_060	Epi_8	Cancer	4722	9342116	0.699553	0.333068	0.120396	0.0588283	1128243	0.651	9427629	0.269
PDA14_PT2_061	Epi_8	Cancer	5163	16816764	0.796642	0.377126	0.174095	0.118171	2293778	0.575	19149098	0.207
PDA14_PT2_062	Epi_8	Cancer	8296	11624864	0.745722	0.292813	0.114394	0.0682401	1339069	0.601	11060835	0.187
PDA14_PT2_063	Epi_8	Cancer	4930	9885498	0.780455	0.359672	0.109592	0.0758197	1540055	0.609	12715780	0.105
PDA14_PT2_068	Epi_8	Cancer	4401	10990222	0.781743	0.27908	0.140881	0.0637888	1223920	0.62	10194830	0.177
PDA14_PT2_069	Epi_8	Cancer	5552	10795528	0.798688	0.232593	0.146793	0.0551095	1035754	0.663	8670143	0.277
PDA14_PT2_071	Epi_1	Cancer	1953	8705586	0.752597	0.355235	0.121533	0.0626421	1163907	0.691	9740298	0.216
PDA14_PT2_072	Epi_8	Cancer	5360	11965420	0.759673	0.453939	0.0798408	0.110869	2251279	0.557	18656593	0.118
PDA14_PT2_073	Epi_8	Cancer	6990	10508162	0.747627	0.331056	0.109456	0.0682868	1361842	0.6	11335634	0.144
PDA14_PT2_074	Epi_8	Cancer	5546	8593444	0.741993	0.368055	0.114653	0.0637902	1260090	0.63	10539961	0.112
PDA14_PT2_075	Epi_8	Cancer	6938	7673596	0.751307	0.338418	0.117425	0.0546378	1048479	0.671	8782063	0.193
PDA14_PT2_076	Epi_8	Cancer	7566	13315924	0.727037	0.366635	0.109664	0.0944612	1837611	0.616	15379895	0.189
PDA14_PT2_078	Epi_8	Cancer	4706	10635360	0.751427	0.366482	0.140761	0.075832	1472641	0.666	12339553	0.149
PDA14_PT2_080	Epi_8	Cancer	5927	6940360	0.739047	0.32131	0.114138	0.0464059	907369	0.656	7580401	0.076
PDA14_PT2_081	Epi_8	Cancer	6180	10217916	0.749114	0.382382	0.111814	0.0761983	1540738	0.657	12806174	0.107
PDA14_PT2_082	Epi_8	Cancer	4868	8686804	0.752089	0.310036	0.1425	0.0519675	1014413	0.535	8388013	0.236
PDA14_PT2_083	Epi_8	Cancer	4631	9208708	0.719536	0.304529	0.132968	0.0521708	1020706	0.601	8449465	0.214
PDA14_PT2_085	Epi_8	Cancer	6759	9299284	0.737754	0.382113	0.106104	0.0703319	1399688	0.638	11656274	0.172
PDA14_PT2_088	Epi_8	Cancer	3636	8284108	0.75872	0.342879	0.121705	0.0579574	1116485	0.673	9356839	0.17
PDA14_PT2_090	Epi_8	Cancer	7792	6907542	0.786288	0.326546	0.108687	0.0495319	957339	0.666	8050878	0.128
PDA14_PT2_091	Epi_8	Cancer	8198	18806596	0.803492	0.40762	0.264715	0.117043	2272426	0.55	18964927	0.186
PDA14_PT2_096	Epi_5	Cancer	6119	7554128	0.730813	0.313255	0.126804	0.045707	891076	0.626	7466106	0.105
PDA15_PT1_004	Epi_5	Cancer	7051	4744432	0.852994	0.427196	0.0782012	0.0544688	1070792	0.493	8746599	0.291
PDA15_PT1_009	Epi_5	Cancer	5505	16761714	0.626348	0.348143	0.107349	0.0885483	1788668	0.513	14725026	0.126
PDA15_PT1_010	Epi_5	Cancer	7671	17852578	0.601678	0.349325	0.100908	0.0891764	1840927	0.496	15043502	0.091
PDA15_PT1_012	Epi_5	Cancer	8734	21586880	0.690229	0.396053	0.0859998	0.143006	2973606	0.559	24343053	0.192
PDA15_PT1_014	Epi_2	Cancer	8707	15594484	0.762431	0.416707	0.0970569	0.126923	2604120	0.488	21373856	0.138
PDA15_PT1_019	Epi_5	Cancer	7905	10111232	0.770771	0.416881	0.119892	0.0860255	1722875	0.533	14071145	0.177
PDA15_PT1_021	Epi_5	Cancer	6113	9944136	0.795177	0.406095	0.131936	0.0861377	1705103	0.49	13835324	0.3
PDA15_PT1_022	Epi_5	Cancer	7196	10890596	0.800923	0.482093	0.101037	0.113621	2315555	0.564	18915323	0.164
PDA15_PT1_024	Epi_5	Cancer	5795	10164696	0.792317	0.408271	0.139158	0.0857343	1736481	0.471	14074222	0.157
PDA15_PT1_026	Epi_2	Cancer	8755	10378308	0.844464	0.48399	0.0988189	0.11377	2407501	0.539	19602332	0.077
PDA15_PT1_028	Epi_5	Cancer	3514	9187242	0.784131	0.394985	0.115862	0.0772083	1561967	0.495	12752211	0.093
PDA15_PT1_037	Epi_5	Cancer	6111	9217274	0.781245	0.406176	0.10932	0.0812904	1625547	0.496	13194529	0.204
PDA15_PT1_038	Epi_5	Cancer	7353	10384082	0.81166	0.483861	0.0580375	0.120109	2472828	0.481	20158260	0.182
PDA15_PT1_041	Epi_2	Cancer	7114	13280280	0.760494	0.479554	0.067236	0.130978	2759223	0.497	22511989	0.092
PDA15_PT1_044	Epi_5	Cancer	8027	10662964	0.800813	0.447781	0.0924003	0.10526	2126787	0.497	17390477	0.182
PDA15_PT1_046	Epi_5	Cancer	4529	8446096	0.801526	0.405483	0.113337	0.076003	1532095	0.473	12360148	0.21
PDA15_PT1_047	Epi_5	Cancer	7412	10459480	0.779182	0.458302	0.0840763	0.104766	2131671	0.501	17501903	0.083
PDA15_PT1_048	Epi_5	Cancer	8727	8898190	0.794304	0.41146	0.124985	0.0784805	1550510	0.52	12741052	0.15
PDA15_PT2_052	Epi_5	Cancer	8833	11371706	0.753006	0.442622	0.0792408	0.1107	2158980	0.665	17924973	0.196
PDA15_PT2_053	Epi_5	Cancer	6199	9949448	0.847791	0.375788	0.144072	0.0862738	1668542	0.508	13690184	0.236
PDA15_PT2_054	Epi_5	Cancer	5694	8587878	0.856458	0.408586	0.162419	0.0798077	1555592	0.676	12813990	0.165
PDA15_PT2_055	Epi_5	Cancer	6218	25353648	0.832059	0.411876	0.16764	0.191981	3864760	0.65	32039366	0.161
PDA15_PT2_057	Epi_2	Cancer	8340	11981172	0.860441	0.456157	0.129911	0.125316	2511849	0.663	20771744	0.104
PDA15_PT2_061	Epi_5	Cancer	8775	8286102	0.827871	0.407117	0.152961	0.0760639	1483849	0.678	12186026	0.207
PDA15_PT2_062	Epi_5	Cancer	8417	9985580	0.804745	0.473783	0.12888	0.105605	2109749	0.572	17345650	0.143
PDA15_PT2_063	Epi_5	Cancer	8086	18133924	0.833097	0.398137	0.201042	0.131578	2646900	0.684	21860200	0.102
PDA15_PT2_064	Epi_5	Cancer	7982	27776416	0.870212	0.41665	0.322076	0.165809	3322413	0.531	27367681	0.125
PDA15_PT2_065	Epi_5	Cancer	8291	7595852	0.843696	0.373198	0.14364	0.0660816	1314461	0.494	10712278	0.105
PDA15_PT2_067	Epi_5	Cancer	8114	6274074	0.881142	0.398036	0.132928	0.06292	1252361	0.502	10178651	0.163
PDA15_PT2_069	Epi_2	Cancer	8447	10308690	0.909858	0.449685	0.143057	0.108585	2292623	0.604	18489898	0.189
PDA15_PT2_071	Epi_5	Cancer	3389	25574262	0.866435	0.46758	0.20024	0.209679	4320922	0.526	35603598	0.095
PDA15_PT2_073	Epi_5	Cancer	4066	28332296	0.911315	0.417639	0.32598	0.17517	3535088	0.538	29173067	0.069
PDA15_PT2_076	Epi_5	Cancer	6847	4851758	0.864007	0.397852	0.112968	0.0505275	1001160	0.527	8105524	0.225
PDA15_PT2_077	Epi_5	Cancer	6738	21448726	0.859439	0.445365	0.172834	0.18229	3726403	0.526	30539341	0.145
PDA15_PT2_079	Epi_5	Cancer	7799	14732354	0.865812	0.38843	0.196808	0.11355	2266192	0.513	18597183	0.141
PDA15_PT2_080	Epi_5	Cancer	7867	8867634	0.85898	0.410925	0.151966	0.0814924	1637789	0.522	13364022	0.096
PDA15_PT2_082	Epi_5	Cancer	5085	18284850	0.844193	0.399722	0.22171	0.129112	2588893	0.507	21231443	0.134
PDA15_PT2_087	Epi_5	Cancer	8891	7282416	0.85782	0.43126	0.101182	0.079794	1631440	0.505	13261115	0.103
PDA15_PT2_089	Epi_5	Cancer	8769	27523954	0.883991	0.448425	0.233344	0.200107	4191352	0.517	34414151	0.097
PDA15_PT2_090	Epi_5	Cancer	8722	12217952	0.841169	0.465903	0.260082	0.104041	2038246	0.522	16839746	0.089
PDA15_PT2_091	Epi_5	Cancer	7917	15937032	0.838498	0.327285	0.189078	0.102818	2033712	0.501	16625546	0.256
PDA15_PT2_092	Epi_5	Cancer	6965	21574092	0.839039	0.327481	0.216241	0.125658	2524027	0.516	20599409	0.223
PDA15_PT2_094	Epi_5	Cancer	8316	18542380	0.829876	0.421321	0.221443	0.134071	2724573	0.503	22287718	0.182
PDA16_PT1_003	Epi_9	Cancer	8183	16593560	0.83342	0.443531	0.170914	0.144349	2993383	0.695	24759865	0.076
PDA16_PT1_004	Epi_9	Cancer	8489	14508142	0.852559	0.43377	0.166122	0.131695	2734617	0.67	22492533	0.095
PDA16_PT1_005	Epi_9	Cancer	4376	12613214	0.865258	0.392056	0.189819	0.103324	2127429	0.63	17401861	0.112
PDA16_PT1_006	Epi_9	Cancer	7955	13221378	0.866498	0.437409	0.15359	0.122181	2640342	0.673	21523904	0.073
PDA16_PT1_007	Epi_9	Cancer	6266	14144008	0.855914	0.405284	0.20122	0.11536	2351806	0.662	19403204	0.083
PDA16_PT1_009	Epi_9	Cancer	7795	12371528	0.874162	0.399986	0.157508	0.111848	2280935	0.655	18855733	0.112
PDA16_PT1_010	Epi_9	Cancer	5722	11713598	0.8894	0.29902	0.216184	0.0736686	1469827	0.665	12168517	0.111
PDA16_PT1_011	Epi_9	Cancer	6806	12561392	0.874146	0.464067	0.143955	0.13224	2749822	0.664	22647631	0.093
PDA16_PT1_015	Epi_9	Cancer	7508	14214978	0.886451	0.460529	0.158048	0.143734	3012585	0.669	24716126	0.07
PDA16_PT1_018	Epi_9	Cancer	7850	14192996	0.903966	0.455484	0.183677	0.142352	2937313	0.69	24227521	0.073
PDA16_PT1_019	Epi_9	Cancer	8424	14634630	0.894254	0.468803	0.167758	0.15064	3131925	0.697	25817744	0.081
PDA16_PT1_025	Epi_9	Cancer	6319	14986440	0.800231	0.451085	0.0916786	0.134757	2894568	0.67	23677818	0.048
PDA16_PT1_026	Epi_9	Cancer	7842	11117748	0.844521	0.426459	0.11089	0.105863	2177793	0.663	17998418	0.077
PDA16_PT1_028	Epi_9	Cancer	6019	31626746	0.771579	0.489318	0.0779983	0.243083	5392853	0.713	44795972	0.048
PDA16_PT1_030	Epi_9	Cancer	5644	18867750	0.775937	0.475349	0.0961813	0.16464	3533648	0.657	29174589	0.064
PDA16_PT1_031	Epi_9	Cancer	7694	12861962	0.810275	0.439511	0.0982412	0.11868	2497531	0.687	20531821	0.065
PDA16_PT1_032	Epi_9	Cancer	8415	16572848	0.780407	0.459096	0.0949357	0.145328	3093897	0.669	25466628	0.071
PDA16_PT1_033	Epi_9	Cancer	7950	8625080	0.863974	0.402014	0.117821	0.0803131	1648282	0.674	13488638	0.114
PDA16_PT1_034	Epi_9	Cancer	6611	16073532	0.805217	0.478314	0.0889406	0.149234	3322355	0.698	26983971	0.045
PDA16_PT1_045	Epi_9	Cancer	5612	9711892	0.875304	0.461777	0.0787004	0.111264	2325225	0.698	19091439	0.055
PDA16_PT1_046	Epi_9	Cancer	8260	29405342	0.739174	0.487148	0.145006	0.216709	4669877	0.692	38707918	0.05
PDA16_PT1_047	Epi_9	Cancer	3507	12272180	0.779998	0.413117	0.172246	0.0965804	1982403	0.677	16296029	0.09
PDA16_PT2_050	Epi_9	Cancer	4822	10660714	0.756778	0.356293	0.179564	0.0704961	1421901	0.687	11775311	0.052
PDA16_PT2_051	Epi_9	Cancer	5378	17152072	0.75026	0.421683	0.171252	0.125836	2586767	0.677	21414057	0.039
PDA16_PT2_053	Epi_9	Cancer	2780	10759404	0.763703	0.33819	0.171259	0.069738	1399982	0.685	11577277	0.052
PDA16_PT2_054	Epi_9	Cancer	4560	10459334	0.75593	0.356403	0.189956	0.068156	1386420	0.683	11420747	0.049
PDA16_PT2_055	Epi_9	Cancer	5649	10663416	0.764728	0.341739	0.175581	0.0698794	1399581	0.693	11539990	0.088
PDA16_PT2_060	Epi_9	Cancer	4967	12156582	0.702729	0.267399	0.17294	0.0542211	1093879	0.686	9025058	0.09
PDA16_PT2_062	Epi_9	Cancer	5890	14327160	0.795664	0.386342	0.155324	0.109298	2205090	0.69	18261872	0.11
PDA16_PT2_063	Epi_9	Cancer	5384	11841362	0.735035	0.253379	0.170965	0.0545939	1098384	0.676	9079343	0.059
PDA16_PT2_064	Epi_9	Cancer	4987	10822942	0.742661	0.30026	0.157641	0.0598649	1238027	0.679	10171934	0.059
PDA16_PT2_065	Epi_9	Cancer	3343	17326194	0.668668	0.278522	0.189862	0.0706653	1441957	0.66	11836748	0.098
PDA16_PT2_067	Epi_9	Cancer	4368	9466970	0.839419	0.403479	0.1276	0.0842438	1735244	0.698	14289540	0.047
PDA16_PT2_068	Epi_9	Cancer	4312	12669178	0.745664	0.400209	0.148681	0.0915206	1896995	0.677	15567196	0.061
PDA16_PT2_069	Epi_9	Cancer	3632	7113860	0.761662	0.327732	0.165703	0.0440266	886988	0.687	7289262	0.065
PDA16_PT2_070	Epi_9	Cancer	4607	30988928	0.745856	0.307815	0.158	0.154888	3252176	0.683	26883049	0.065
PDA16_PT2_072	Epi_9	Cancer	3231	13332636	0.745516	0.372275	0.150894	0.0870695	1782318	0.677	14732543	0.064
PDA16_PT2_073	Epi_9	Cancer	2341	9058898	0.768288	0.33056	0.176294	0.0581501	1169821	0.682	9656196	0.06
PDA16_PT2_074	Epi_9	Cancer	4633	9471084	0.768232	0.340285	0.190176	0.0591235	1184881	0.696	9777814	0.077
PDA16_PT2_075	Epi_9	Cancer	7738	7385688	0.793855	0.415699	0.147706	0.0704995	1362455	0.71	11409423	0.065
PDA16_PT2_076	Epi_9	Cancer	6068	16830708	0.845126	0.423371	0.154029	0.142999	2923907	0.708	24236399	0.083
PDA16_PT2_077	Epi_9	Cancer	5326	7504822	0.84025	0.32194	0.176966	0.0518413	1035793	0.665	8539953	0.071
PDA16_PT2_078	Epi_9	Cancer	7668	90960610	0.842097	0.204011	0.425445	0.167796	3500828	0.743	28473351	0.18
PDA16_PT2_079	Epi_2	Cancer	8581	19242208	0.837438	0.435471	0.159095	0.158993	3283614	0.692	27212494	0.066
PDA16_PT2_080	Epi_9	Cancer	5619	20367884	0.839373	0.327055	0.271569	0.106135	2103903	0.706	17531480	0.07
PDA16_PT2_081	Epi_2	Cancer	5282	15459502	0.84707	0.352253	0.22944	0.0979195	1946325	0.688	16141824	0.093
PDA16_PT2_082	Epi_9	Cancer	3287	14307438	0.829855	0.402454	0.165149	0.112583	2283731	0.705	18960331	0.056
PDA16_PT2_083	Epi_9	Cancer	3061	12374024	0.837857	0.336784	0.195528	0.0825719	1646198	0.684	13624817	0.045
PDA16_PT2_085	Epi_9	Cancer	1667	12330836	0.786603	0.327646	0.19427	0.070805	1423523	0.7	11731893	0.067
PDA16_PT2_086	Epi_9	Cancer	3203	7293050	0.871634	0.392078	0.138639	0.0671701	1376203	0.696	11276275	0.045
PDA16_PT2_087	Epi_9	Cancer	3285	19744484	0.818519	0.119122	0.138296	0.0506859	1015439	0.701	8364782	0.072
PDA16_PT2_088	Epi_9	Cancer	4344	12398030	0.87137	0.395997	0.177617	0.096496	2033772	0.666	16614850	0.088
PDA16_PT2_089	Epi_9	Cancer	4123	22409780	0.835012	0.375657	0.181891	0.15211	3097369	0.687	25686188	0.04
PDA16_PT2_093	Epi_9	Cancer	4240	20150836	0.771568	0.324503	0.221411	0.0996738	1981108	0.706	16498243	0.07
PDA16_PT2_094	Epi_9	Cancer	3913	9859492	0.775241	0.300048	0.164344	0.055196	1092218	0.677	9050871	0.06
PDA16_PT2_095	Epi_9	Cancer	4537	21121826	0.686759	0.223523	0.19694	0.0676633	1343841	0.654	11092591	0.076
PDA16_PT2_096	Epi_9	Cancer	6955	12655124	0.811559	0.376138	0.135313	0.0979363	1973009	0.656	16342013	0.072
