# Supplementary material for: Integrated single-cell multiomics analysis reveals novel candidate markers for prognosis in human pancreatic ductal adenocarcinoma
Source: Cell Discov. 2022 Feb 15;8:13. doi: 10.1038/s41421-021-00366-y (PMC8844066; doi:10.1038/s41421-021-00366-y)
Supplement: Supplementary file 3 — Supplementary Table S2 [file 41421_2021_366_MOESM3_ESM.xlsx]

## Sheet: differentially methylated genes
patient ID	Gene name	P_value	Mean methylation level in Norm_epi	Mean methylation level in cancer cell	Standard deviation in Norm_epi	Standard deviation in cancer cell	log2FoldChange	group
P01	SLC6A19	4.34322e-08	0.735497	0.123263	0.238708	0.0501474	-2.57697	Norm_epi
P01	SLC39A4	1.49739e-07	0.749999	0.212849	0.190586	0.154281	-1.81706	Norm_epi
P01	LOC100128593	1.92056e-07	0.843896	0.277215	0.176604	0.116243	-1.60606	Norm_epi
P01	SH3PXD2A-AS1	2.07327e-07	0.878605	0.0888889	0.176128	0.202759	-3.30514	Norm_epi
P01	LOC284865	2.85943e-07	0.694722	0.0897894	0.23925	0.129707	-2.95182	Norm_epi
P01	LOC101927181	2.96992e-07	0.837766	0.319373	0.205351	0.207254	-1.3913	Norm_epi
P01	NTMT1	7.56515e-07	0.786185	0.0138889	0.215205	0.0416667	-5.82287	Norm_epi
P01	RDH16	7.69174e-07	0.842722	0.181746	0.200567	0.190454	-2.21313	Norm_epi
P01	MYADM	7.83734e-07	0.700984	0	0.227678	0		Norm_epi
P01	CLDN18	8.61884e-07	0.716507	0	0.248263	0		Norm_epi
P01	EPS8L3	1.49457e-06	0.796746	0.176235	0.235223	0.152127	-2.17662	Norm_epi
P01	RXFP4	1.50921e-06	0.79743	0.025	0.190141	0.0707107	-4.99536	Norm_epi
P01	S100P	2.06164e-06	0.783296	0	0.201488	0		Norm_epi
P01	IGSF23	2.09517e-06	0.826399	0.172222	0.191601	0.244772	-2.26257	Norm_epi
P01	MUC17	2.15551e-06	0.780925	0.233333	0.205976	0.194856	-1.74279	Norm_epi
P01	MYEOV	4.08154e-06	0.861624	0.159864	0.177797	0.1928	-2.43021	Norm_epi
P01	LINC00675	4.25284e-06	0.82934	0.0680272	0.228113	0.0910519	-3.60778	Norm_epi
P01	FER1L4	1.00225e-05	0.748312	0.122711	0.241123	0.214841	-2.60838	Norm_epi
P01	SPTBN5	5.62039e-05	0.676431	0.0416667	0.248851	0.102062	-4.02098	Norm_epi
P01	EIF2B5-AS1	0.000111932	0.701277	0.0714286	0.248391	0.174964	-3.29541	Norm_epi
P01	CSPG5	0.000120151	0.771008	0.233333	0.20699	0.210819	-1.72435	Norm_epi
P01	UGT1A10	0.000155299	0.780032	0	0.249861	0		Norm_epi
P01	FIGN	3.31973e-23	0.00740823	0.893375	0.0324809	0.111725	6.91399	Cancer
P01	KCNV1	8.28034e-19	0.016629	0.573849	0.0591953	0.19075	5.1089	Cancer
P01	GRIK1	4.45662e-18	0.0131628	0.826748	0.0475467	0.22138	5.97291	Cancer
P01	FOXP2	9.87866e-18	0.0139861	0.655327	0.0450181	0.226639	5.55015	Cancer
P01	C8orf34-AS1	2.33851e-17	0.0207391	0.639988	0.0938908	0.15534	4.94762	Cancer
P01	LINGO2	1.62969e-16	0.015547	0.781667	0.0475741	0.146028	5.65184	Cancer
P01	DPP10-AS1	1.25998e-15	0.0148796	0.847606	0.0494834	0.0965491	5.83199	Cancer
P01	LRRC9	1.52721e-15	0.0162903	0.682765	0.0811444	0.16809	5.3893	Cancer
P01	ST6GAL2	2.14383e-15	0.0232315	0.856818	0.0725357	0.205034	5.20483	Cancer
P01	RIMS2	2.24515e-15	0.0130994	0.909229	0.0358977	0.097429	6.11707	Cancer
P01	PCDH9	3.89281e-15	0.0122099	0.733844	0.0537703	0.187814	5.90934	Cancer
P01	KIAA1217	4.06082e-15	0.0111562	0.520028	0.0305776	0.234013	5.54267	Cancer
P01	TSHZ3	8.32741e-15	0.0157136	0.765079	0.0491442	0.223366	5.60553	Cancer
P01	ZNF529	8.38249e-15	0.0264946	0.736712	0.108242	0.242945	4.79733	Cancer
P01	RORB-AS1	9.0996e-15	0.0178873	0.665963	0.0526405	0.199619	5.21843	Cancer
P01	GRM8	1.38423e-14	0.0161745	0.524605	0.0520724	0.245901	5.01944	Cancer
P01	LINC00665	1.52941e-14	0.0157809	0.617846	0.0468703	0.214729	5.291	Cancer
P01	BRINP2	1.89061e-14	0.0334375	0.60924	0.104264	0.23484	4.18747	Cancer
P01	SNTG2	1.92048e-14	0.0135827	0.820486	0.0456315	0.249333	5.91663	Cancer
P01	EPHA6	3.95468e-14	0.0244506	0.724881	0.102608	0.249559	4.8898	Cancer
P01	ZNF813	4.42628e-14	0.0164298	0.759817	0.047489	0.186733	5.53127	Cancer
P01	TRPC6	5.77942e-14	0.0282791	0.870524	0.0824648	0.171775	4.94408	Cancer
P01	ST8SIA1	6.27937e-14	0.0232824	0.549744	0.0713743	0.165991	4.56145	Cancer
P01	TIAM1	6.69035e-14	0.0209272	0.810166	0.0880855	0.140132	5.27477	Cancer
P01	LOC285696	1.06009e-13	0.0238107	0.784848	0.0615667	0.232642	5.04273	Cancer
P01	PLXDC2	1.30288e-13	0.0133937	0.720566	0.0420271	0.179722	5.7495	Cancer
P01	PREX2	2.49892e-13	0.01578	0.862153	0.049206	0.166362	5.77177	Cancer
P01	PSAT1	2.85257e-13	0.0168477	0.587482	0.059535	0.160798	5.12392	Cancer
P01	TBX3	3.04086e-13	0.0193977	0.803801	0.0472042	0.182836	5.37288	Cancer
P01	VWC2	3.40295e-13	0.0210359	0.963768	0.0796418	0.0660176	5.51776	Cancer
P01	VGLL2	4.64123e-13	0.0247577	0.795	0.0601557	0.173437	5.00501	Cancer
P01	SLIT2	5.68821e-13	0.0322724	0.6741	0.11776	0.215008	4.38459	Cancer
P01	CTD-2297D10.2	5.96439e-13	0.0210046	0.874026	0.0951695	0.118555	5.3789	Cancer
P01	TMEM132C	6.44645e-13	0.0212383	0.771173	0.0528731	0.135688	5.18231	Cancer
P01	C8orf34	6.7182e-13	0.0331235	0.805195	0.125554	0.163097	4.60341	Cancer
P01	KCTD8	8.58238e-13	0.0224914	0.714892	0.084185	0.211193	4.99028	Cancer
P01	SLITRK5	9.06645e-13	0.0203659	0.988636	0.0580582	0.0321412	5.60122	Cancer
P01	ADCY8	1.02607e-12	0.0287211	0.875738	0.0936398	0.110252	4.93031	Cancer
P01	NCAM2	1.27075e-12	0.0260419	0.848286	0.0942593	0.175048	5.02564	Cancer
P01	ASCL1	1.32107e-12	0.0246911	0.61674	0.0633181	0.199337	4.6426	Cancer
P01	ZFPM2	2.33817e-12	0.0270568	0.529932	0.065802	0.190705	4.29174	Cancer
P01	VSTM2B	2.93216e-12	0.0275597	0.891998	0.0850437	0.124531	5.01641	Cancer
P01	FGF10	3.42805e-12	0.0261523	0.590986	0.104208	0.0940347	4.49811	Cancer
P01	KCNH7	3.89534e-12	0.0372783	0.789242	0.0947521	0.155214	4.40406	Cancer
P01	CSMD2	5.56718e-12	0.048088	0.585253	0.12542	0.219246	3.60531	Cancer
P01	NPY2R	5.87646e-12	0.027742	0.554167	0.0677923	0.243724	4.32018	Cancer
P01	ACSS3	7.24785e-12	0.034988	0.670945	0.0881258	0.205139	4.26126	Cancer
P01	TMEM215	7.84397e-12	0.0192763	0.814046	0.042806	0.121219	5.40021	Cancer
P01	SPG20-AS1	1.03524e-11	0.0233064	0.658707	0.0709819	0.10454	4.82084	Cancer
P01	CADM2	1.10295e-11	0.0409629	0.652135	0.112949	0.245011	3.99278	Cancer
P01	PAX1	1.55088e-11	0.0257965	0.773721	0.0641489	0.230154	4.90656	Cancer
P01	IRX6	1.56388e-11	0.027326	0.584338	0.0645008	0.230582	4.41846	Cancer
P01	T	1.56873e-11	0.0228002	0.888384	0.0479763	0.132415	5.28406	Cancer
P01	FMN2	1.74207e-11	0.028094	0.868537	0.114521	0.156045	4.95026	Cancer
P01	COL4A1	1.96466e-11	0.026526	0.703681	0.0677226	0.223109	4.72944	Cancer
P01	NEUROD1	2.01052e-11	0.0460299	0.695671	0.0981893	0.179583	3.91776	Cancer
P01	NDNF	2.18817e-11	0.0266999	0.628157	0.0770953	0.182791	4.55622	Cancer
P01	CNR1	2.31241e-11	0.0214909	0.939103	0.0867601	0.12254	5.44949	Cancer
P01	RYR2	2.33377e-11	0.0323718	0.868903	0.0621983	0.0889129	4.74639	Cancer
P01	LRFN5	2.47219e-11	0.0293165	0.655249	0.0846332	0.169676	4.48226	Cancer
P01	TMEM200A	2.64826e-11	0.0196117	0.674082	0.0498974	0.191665	5.10314	Cancer
P01	TMEM132D	2.8801e-11	0.0387057	0.935606	0.0976259	0.119843	4.59528	Cancer
P01	UNCX	2.94186e-11	0.0308305	0.631449	0.0678881	0.205814	4.35623	Cancer
P01	POU4F3	3.45807e-11	0.0396194	0.720714	0.0867525	0.173779	4.18515	Cancer
P01	PIEZO2	4.09855e-11	0.0302109	0.896798	0.076652	0.0588949	4.89164	Cancer
P01	TUNAR	4.31264e-11	0.0328426	0.922386	0.0721506	0.100273	4.81173	Cancer
P01	GRM7	4.38164e-11	0.024142	0.700198	0.0493199	0.207959	4.85815	Cancer
P01	KCNA1	5.24068e-11	0.0211074	0.697475	0.0576996	0.154088	5.04632	Cancer
P01	ZNF382	5.42375e-11	0.0449937	0.818651	0.130093	0.194791	4.18545	Cancer
P01	LOC284395	5.80718e-11	0.0292919	0.846419	0.0982919	0.176919	4.8528	Cancer
P01	WBSCR17	5.8263e-11	0.0224526	0.975	0.0810486	0.0562457	5.44045	Cancer
P01	ADAMTS5	6.80873e-11	0.0244472	0.91875	0.0617084	0.113192	5.23193	Cancer
P01	C18orf42	8.98687e-11	0.055426	0.874913	0.111655	0.105656	3.98051	Cancer
P01	PTGFR	9.19565e-11	0.034911	0.696158	0.0871263	0.136707	4.31766	Cancer
P01	PCDHAC1	9.5716e-11	0.0291601	0.79796	0.0657799	0.0991884	4.77425	Cancer
P01	LOC101927359	1.337e-10	0.0337893	0.804207	0.080264	0.11157	4.57293	Cancer
P01	GRIK3	1.34174e-10	0.0252006	0.684906	0.0748168	0.211118	4.76437	Cancer
P01	C1orf94	1.34442e-10	0.0665488	0.671149	0.159893	0.221751	3.33415	Cancer
P01	LOC100289333	1.47209e-10	0.0528999	0.901205	0.132529	0.118341	4.09052	Cancer
P01	LINC01233	1.51473e-10	0.048028	0.89326	0.119905	0.111697	4.21713	Cancer
P01	PTF1A	1.60388e-10	0.023291	0.751896	0.0630463	0.189994	5.01269	Cancer
P01	KHDRBS2	1.7574e-10	0.0311782	0.936111	0.0904906	0.0923436	4.90807	Cancer
P01	LOC200726	1.76666e-10	0.0626625	0.812481	0.113748	0.141051	3.69666	Cancer
P01	GALNTL6	1.82181e-10	0.025833	0.964685	0.0592769	0.0423473	5.22277	Cancer
P01	FBN2	1.82656e-10	0.024032	0.835086	0.0904505	0.186262	5.11889	Cancer
P01	SPHKAP	1.8273e-10	0.0503212	0.889176	0.107375	0.102192	4.14323	Cancer
P01	CCBE1	1.85462e-10	0.0263389	0.747903	0.0725572	0.0860451	4.82759	Cancer
P01	EDIL3	1.90017e-10	0.0256459	0.619048	0.0726859	0.237157	4.59325	Cancer
P01	ADAMTS18	2.05269e-10	0.0341477	0.67037	0.0860782	0.215022	4.2951	Cancer
P01	OLIG2	2.21389e-10	0.0321584	0.684389	0.0755581	0.168697	4.41155	Cancer
P01	MKX	2.29856e-10	0.0382546	0.579013	0.0818424	0.226744	3.91989	Cancer
P01	LOC285484	2.32702e-10	0.0199568	0.628533	0.0568268	0.232568	4.97704	Cancer
P01	CSMD1	3.14588e-10	0.0246978	0.562528	0.0793937	0.207575	4.50947	Cancer
P01	FOXE1	3.15357e-10	0.0399223	0.864971	0.0733768	0.161883	4.43739	Cancer
P01	IRX2	3.26609e-10	0.0350732	0.846197	0.100826	0.146195	4.59255	Cancer
P01	LOC101929608	3.2879e-10	0.0390096	0.746768	0.0976292	0.230208	4.25876	Cancer
P01	DKK2	3.32451e-10	0.0390708	0.59418	0.083712	0.202923	3.92674	Cancer
P01	FBXL7	3.3361e-10	0.0370125	0.757875	0.121954	0.240539	4.35588	Cancer
P01	BCAN	3.5306e-10	0.0618241	0.709161	0.124099	0.123409	3.51987	Cancer
P01	PREX1	3.56136e-10	0.0150373	0.85625	0.0380964	0.239326	5.83142	Cancer
P01	COL5A1	3.61822e-10	0.0361595	0.712088	0.0763405	0.197201	4.29961	Cancer
P01	DAB1	3.64892e-10	0.0757286	0.72587	0.113542	0.209239	3.2608	Cancer
P01	ZNF454	3.74893e-10	0.0635725	0.842761	0.111182	0.144257	3.72865	Cancer
P01	NOL4	3.7521e-10	0.0320122	0.903846	0.0831552	0.242382	4.81938	Cancer
P01	NPBWR1	4.07508e-10	0.0309288	0.757494	0.0713289	0.19292	4.61421	Cancer
P01	LOC401463	4.08919e-10	0.0795828	0.745982	0.115154	0.145912	3.22861	Cancer
P01	SLC6A15	4.24745e-10	0.0408122	0.910074	0.0977731	0.1396	4.47891	Cancer
P01	COL23A1	4.61755e-10	0.0391005	0.915833	0.0833182	0.165386	4.54983	Cancer
P01	NOVA1	4.63654e-10	0.0231375	0.54672	0.084343	0.206455	4.5625	Cancer
P01	CNTN4	4.83433e-10	0.0200332	0.612385	0.0715338	0.247847	4.93398	Cancer
P01	HS3ST2	4.92194e-10	0.0381032	0.885141	0.0976412	0.153634	4.53792	Cancer
P01	GALNT13	5.09812e-10	0.0483902	0.65551	0.0843718	0.227064	3.75983	Cancer
P01	NTF3	5.19017e-10	0.0346749	0.822141	0.0824485	0.212048	4.56742	Cancer
P01	CIDEA	5.24144e-10	0.0564879	0.650513	0.102861	0.114802	3.52556	Cancer
P01	KCNK9	5.92055e-10	0.0359824	0.855844	0.0682717	0.233208	4.57198	Cancer
P01	C5orf38	6.33957e-10	0.0360722	0.846746	0.0997922	0.146526	4.55297	Cancer
P01	ADAMTS20	8.41206e-10	0.0488207	0.772063	0.0964108	0.190341	3.98316	Cancer
P01	SFTA3	8.48062e-10	0.0421509	0.60303	0.0722193	0.244919	3.8386	Cancer
P01	FAM135B	8.85074e-10	0.0462796	0.795569	0.0858523	0.249851	4.10354	Cancer
P01	BHLHE22	9.22242e-10	0.0468642	0.7628	0.0944212	0.180409	4.02475	Cancer
P01	FOXI2	9.31264e-10	0.0288186	0.804902	0.0849649	0.198754	4.80374	Cancer
P01	DLGAP1	9.33778e-10	0.0515828	0.822239	0.104232	0.177251	3.9946	Cancer
P01	HKR1	9.56168e-10	0.082216	0.795303	0.164293	0.234977	3.27401	Cancer
P01	RYR3	9.89654e-10	0.0399682	0.669048	0.124776	0.219517	4.06518	Cancer
P01	TMEFF2	1.00367e-09	0.025489	0.552328	0.0834229	0.231633	4.43757	Cancer
P01	RBFOX1	1.03705e-09	0.0565153	0.766032	0.104621	0.174236	3.76069	Cancer
P01	SRRM4	1.06185e-09	0.0386708	0.553073	0.0851206	0.147046	3.83815	Cancer
P01	SYT6	1.18067e-09	0.0588635	0.613905	0.0914182	0.161902	3.38257	Cancer
P01	FERD3L	1.21617e-09	0.0599088	0.69017	0.128524	0.193679	3.52611	Cancer
P01	DNAH11	1.22989e-09	0.055258	0.906263	0.106674	0.0857109	4.03568	Cancer
P01	ADCYAP1	1.28198e-09	0.0716716	0.806451	0.131981	0.171316	3.49211	Cancer
P01	LAMA1	1.28583e-09	0.12395	0.948495	0.1697	0.14307	2.93588	Cancer
P01	SLC32A1	1.35886e-09	0.0320256	0.626275	0.0756221	0.129374	4.2895	Cancer
P01	SLC27A6	1.35965e-09	0.0872676	0.794642	0.123639	0.143535	3.18679	Cancer
P01	SHISA6	1.38677e-09	0.0359303	0.742177	0.077685	0.208733	4.36849	Cancer
P01	OLIG1	1.44721e-09	0.0390628	0.594196	0.0898223	0.214002	3.92707	Cancer
P01	MDGA2	1.48522e-09	0.0281665	0.968646	0.0740656	0.0476312	5.10392	Cancer
P01	XKR4	1.48532e-09	0.0451529	0.902264	0.105053	0.095379	4.32066	Cancer
P01	PDE4B	1.49282e-09	0.0599224	0.772222	0.102314	0.182591	3.68785	Cancer
P01	KCNK12	1.59355e-09	0.0253135	0.647229	0.0480479	0.216221	4.6763	Cancer
P01	BHLHE23	1.62953e-09	0.0412223	0.559561	0.0753419	0.239298	3.7628	Cancer
P01	DPP6	1.68161e-09	0.0261329	0.868924	0.0689244	0.115755	5.05529	Cancer
P01	LOC101928134	2.03915e-09	0.0319838	0.692857	0.0913217	0.183045	4.43714	Cancer
P01	SOX17	2.12071e-09	0.0601369	0.804647	0.121355	0.125761	3.74203	Cancer
P01	SIAH3	2.12417e-09	0.0652159	0.607937	0.170738	0.205345	3.22063	Cancer
P01	SLIT3	2.17549e-09	0.0607895	0.567619	0.0969248	0.237135	3.22303	Cancer
P01	TBX20	2.33969e-09	0.0701359	0.713141	0.101553	0.178497	3.34596	Cancer
P01	NRG1	2.46198e-09	0.0303074	0.70017	0.0965301	0.216602	4.52996	Cancer
P01	WI2-2373I1.2	2.50105e-09	0.0723693	0.693956	0.101049	0.193839	3.26139	Cancer
P01	PTPRT	2.5471e-09	0.0217206	0.624419	0.0430197	0.165632	4.84538	Cancer
P01	HAGLR	2.72563e-09	0.0652344	0.939026	0.088498	0.0826709	3.84746	Cancer
P01	CDH8	2.74693e-09	0.0414144	0.732143	0.0868508	0.232067	4.14392	Cancer
P01	PDE10A	2.84522e-09	0.0141061	0.944118	0.0412454	0.0965674	6.06458	Cancer
P01	DRD5P2	2.96939e-09	0.0914249	0.799504	0.113202	0.104576	3.12845	Cancer
P01	LOC101060524	2.96939e-09	0.0914249	0.799504	0.113202	0.104576	3.12845	Cancer
P01	ZIK1	3.03362e-09	0.0744835	0.663843	0.139193	0.148958	3.15585	Cancer
P01	SOX1	3.1382e-09	0.0400899	0.948611	0.068432	0.0828303	4.56451	Cancer
P01	CNTNAP5	3.36185e-09	0.0686327	0.860927	0.111016	0.134722	3.64892	Cancer
P01	PRR16	3.49391e-09	0.0343944	0.846426	0.105303	0.217222	4.62114	Cancer
P01	NTSR1	3.80867e-09	0.0366865	0.696	0.0708531	0.196318	4.24577	Cancer
P01	NEFL	3.80973e-09	0.0236234	0.72099	0.0759679	0.236862	4.93169	Cancer
P01	NETO1	4.06231e-09	0.0193174	0.90033	0.0544478	0.166409	5.54248	Cancer
P01	PENK	4.3272e-09	0.0634052	0.844824	0.0895501	0.235607	3.73598	Cancer
P01	DBX1	4.36381e-09	0.0630681	0.777774	0.107176	0.226142	3.62437	Cancer
P01	PRDM14	4.38223e-09	0.0783054	0.818436	0.0849994	0.118259	3.38569	Cancer
P01	CACNA1E	4.40061e-09	0.0476154	0.647648	0.0850173	0.12431	3.76571	Cancer
P01	UCHL1-AS1	4.87054e-09	0.0537399	0.841143	0.103306	0.186313	3.96829	Cancer
P01	IGF2-AS	5.00087e-09	0.0371525	0.691731	0.0742284	0.240408	4.21868	Cancer
P01	NWD2	5.24867e-09	0.0195461	0.825271	0.0441139	0.0547162	5.39992	Cancer
P01	TWIST2	6.25172e-09	0.0361094	0.545672	0.0781887	0.150974	3.91759	Cancer
P01	ACTN2	6.29878e-09	0.136198	0.870021	0.174554	0.156833	2.67534	Cancer
P01	PRKD1	6.42684e-09	0.113188	0.752901	0.171503	0.178281	2.73374	Cancer
P01	FOXG1	6.58315e-09	0.0913617	0.893919	0.142306	0.154449	3.29048	Cancer
P01	ZFP28	6.74574e-09	0.0753285	0.688055	0.142115	0.20726	3.19126	Cancer
P01	ASCL2	6.94909e-09	0.144766	0.925721	0.154909	0.0918758	2.67686	Cancer
P01	TFAP2A	6.99087e-09	0.0345103	0.741613	0.0692556	0.20397	4.42557	Cancer
P01	LINC01116	7.14909e-09	0.0447285	0.706781	0.0900648	0.159258	3.982	Cancer
P01	SLC18A3	7.18611e-09	0.0329009	0.911905	0.0687956	0.138321	4.79268	Cancer
P01	FIBIN	7.38475e-09	0.0596825	0.585714	0.205606	0.121499	3.29482	Cancer
P01	SIX6	7.39577e-09	0.0743852	0.708678	0.127543	0.16821	3.25204	Cancer
P01	COL11A1	7.66555e-09	0.0812999	0.602083	0.16717	0.192501	2.88864	Cancer
P01	NXPH1	7.67519e-09	0.0473331	0.640513	0.0746759	0.241943	3.7583	Cancer
P01	NTRK3	7.70862e-09	0.0188678	0.941026	0.0556508	0.0925211	5.64024	Cancer
P01	LOC388692	8.08807e-09	0.189741	0.895206	0.180827	0.0817273	2.23819	Cancer
P01	SYT14	8.0968e-09	0.0482688	0.826217	0.0965518	0.196424	4.09736	Cancer
P01	POU4F2	8.27003e-09	0.0320316	0.888714	0.0712535	0.192132	4.79415	Cancer
P01	JAKMIP1	8.4212e-09	0.0334787	0.582812	0.0740822	0.243578	4.12172	Cancer
P01	HOXD12	8.51846e-09	0.0694711	0.8842	0.0874208	0.0979711	3.66989	Cancer
P01	NCR3LG1	8.5294e-09	0.0680173	0.962963	0.133685	0.0734931	3.82351	Cancer
P01	NPAS4	8.86322e-09	0.0593433	0.671361	0.115465	0.147831	3.49993	Cancer
P01	FAM231D	9.10725e-09	0.184037	0.882617	0.183131	0.0952022	2.26179	Cancer
P01	PHOX2A	9.3808e-09	0.111701	0.651392	0.137081	0.135626	2.54389	Cancer
P01	ZNF835	9.39289e-09	0.122961	0.899928	0.150947	0.11125	2.87161	Cancer
P01	ZNF528-AS1	9.94869e-09	0.0738869	0.5925	0.162851	0.242508	3.00342	Cancer
P01	UNC80	1.03721e-08	0.0757568	0.709171	0.179939	0.161435	3.22669	Cancer
P01	CHAT	1.0749e-08	0.122091	0.829315	0.183694	0.159761	2.76396	Cancer
P01	RPRM	1.1162e-08	0.0483661	0.922203	0.124233	0.109912	4.25302	Cancer
P01	RASSF10	1.12327e-08	0.179271	0.93859	0.215999	0.0759942	2.38835	Cancer
P01	ID4	1.12559e-08	0.0570315	0.889506	0.113233	0.125537	3.96317	Cancer
P01	LOC100190940	1.1374e-08	0.113275	0.908658	0.179033	0.173294	3.00391	Cancer
P01	ZSCAN1	1.15305e-08	0.129251	0.954318	0.160521	0.0821895	2.8843	Cancer
P01	PDZRN3	1.17406e-08	0.0572083	0.714541	0.130225	0.199729	3.64272	Cancer
P01	ZNF560	1.24058e-08	0.109809	0.843434	0.135028	0.128176	2.94128	Cancer
P01	GRIN1	1.24975e-08	0.0880318	0.613471	0.113662	0.21849	2.8009	Cancer
P01	SIM1	1.26455e-08	0.0635008	0.825694	0.127347	0.167272	3.70076	Cancer
P01	SORCS3	1.32676e-08	0.0180496	0.967262	0.0671467	0.0534721	5.74387	Cancer
P01	ELMO1	1.37563e-08	0.0500613	0.711565	0.135468	0.155659	3.82923	Cancer
P01	VIPR2	1.38771e-08	0.0367852	0.84246	0.078748	0.0566266	4.51741	Cancer
P01	ADAMTS16	1.43582e-08	0.0371844	0.917904	0.0924445	0.0638755	4.62557	Cancer
P01	C5orf66-AS1	1.55606e-08	0.0652441	0.643341	0.1179	0.236579	3.30166	Cancer
P01	KCNQ1DN	1.59075e-08	0.253134	0.859392	0.183605	0.100732	1.76341	Cancer
P01	ZNF154	1.76544e-08	0.112179	0.856944	0.212662	0.141161	2.9334	Cancer
P01	GHSR	1.83006e-08	0.0835972	0.928101	0.127142	0.0739089	3.47275	Cancer
P01	MPPED1	1.88061e-08	0.122506	0.829545	0.160155	0.178836	2.75946	Cancer
P01	HOXD9	1.9093e-08	0.109552	0.937771	0.136142	0.0838928	3.09762	Cancer
P01	SAMD3	1.93756e-08	0.0360423	0.635261	0.0688344	0.207355	4.13959	Cancer
P01	IRX1	1.95446e-08	0.0337951	0.897961	0.0618419	0.162188	4.73177	Cancer
P01	TMEM179	1.97042e-08	0.097367	0.803634	0.11069	0.233257	3.04503	Cancer
P01	TRIM58	2.03884e-08	0.144386	0.905555	0.16166	0.0820767	2.64887	Cancer
P01	TRPA1	2.05866e-08	0.167547	0.946673	0.211766	0.086488	2.4983	Cancer
P01	LOC645166	2.0688e-08	0.157348	0.697283	0.160744	0.156897	2.14778	Cancer
P01	LOC440982	2.1419e-08	0.10348	0.701732	0.108422	0.19129	2.76157	Cancer
P01	ANKRD30BL	2.1583e-08	0.337854	0.911406	0.220134	0.103815	1.43169	Cancer
P01	IKZF1	2.16359e-08	0.0757489	0.692131	0.108822	0.225314	3.19175	Cancer
P01	SNAP91	2.17219e-08	0.0513264	0.837967	0.084552	0.132885	4.02912	Cancer
P01	EPHA5	2.26211e-08	0.0404365	0.949206	0.137211	0.0704519	4.55299	Cancer
P01	POU3F3	2.43309e-08	0.0763323	0.801865	0.128712	0.200753	3.39299	Cancer
P01	HOXA1	2.44037e-08	0.0601217	0.893254	0.0970354	0.145647	3.89311	Cancer
P01	DPYSL4	2.46856e-08	0.0570446	0.832219	0.0727602	0.15082	3.8668	Cancer
P01	PCDH8	2.48865e-08	0.07226	0.671106	0.130506	0.231443	3.21527	Cancer
P01	HMX1	2.78853e-08	0.0179146	0.980952	0.0371442	0.0503953	5.77497	Cancer
P01	GLT1D1	2.84527e-08	0.214851	0.926407	0.178537	0.118907	2.10831	Cancer
P01	LINC00900	2.90834e-08	0.140327	0.729437	0.145174	0.184816	2.37799	Cancer
P01	C1QL2	3.00805e-08	0.129267	0.766049	0.153184	0.155476	2.56709	Cancer
P01	LINC01081	3.41325e-08	0.124696	0.757356	0.181188	0.209858	2.60256	Cancer
P01	ANKRD30B	3.49407e-08	0.201861	0.951451	0.179626	0.0596463	2.23677	Cancer
P01	SFRP1	3.75947e-08	0.0588746	0.757135	0.136408	0.160577	3.68483	Cancer
P01	DIO3	3.7918e-08	0.115644	0.626059	0.136842	0.230491	2.43661	Cancer
P01	CYYR1	3.88815e-08	0.0707759	0.896605	0.130453	0.16798	3.66314	Cancer
P01	LINC01117	3.96972e-08	0.0469795	0.706981	0.0871768	0.1786	3.91157	Cancer
P01	C8orf88	4.05856e-08	0.0972667	0.914568	0.12399	0.0659625	3.23307	Cancer
P01	LOC339529	4.09246e-08	0.109457	0.635872	0.161573	0.191992	2.53837	Cancer
P01	CA3	4.17495e-08	0.176511	0.918182	0.242172	0.183402	2.37902	Cancer
P01	CHRM2	4.17993e-08	0.0470143	0.849231	0.135022	0.10608	4.17499	Cancer
P01	NKX1-1	4.35104e-08	0.052311	0.858323	0.0754021	0.163986	4.03633	Cancer
P01	RASGRF1	4.35545e-08	0.0443717	0.794097	0.0934849	0.186022	4.1616	Cancer
P01	GNG4	4.43133e-08	0.109762	0.828306	0.155505	0.102435	2.91579	Cancer
P01	CACNA1B	4.53533e-08	0.223863	0.9036	0.181431	0.089518	2.01307	Cancer
P01	FGF3	4.678e-08	0.0574397	0.721454	0.0900998	0.185189	3.65079	Cancer
P01	HCN1	4.84414e-08	0.0789714	0.732073	0.126537	0.200217	3.21259	Cancer
P01	CHST8	4.9206e-08	0.0841107	0.719995	0.13833	0.213476	3.09763	Cancer
P01	TPTEP1	5.27169e-08	0.0507327	0.886508	0.0842344	0.166462	4.12715	Cancer
P01	IRF4	5.46924e-08	0.0614404	0.82037	0.103826	0.151145	3.73902	Cancer
P01	SNX32	5.53169e-08	0.0942776	0.825118	0.143414	0.140665	3.12961	Cancer
P01	LHFPL4	6.03896e-08	0.133749	0.811364	0.159298	0.232208	2.60082	Cancer
P01	ZNF728	6.04606e-08	0.150791	0.923613	0.189306	0.106777	2.61474	Cancer
P01	CDK5R2	6.21549e-08	0.129298	0.645117	0.157332	0.171496	2.31886	Cancer
P01	LINC00461	7.25592e-08	0.0763861	0.849443	0.1189	0.139903	3.47514	Cancer
P01	CDO1	7.27991e-08	0.0965458	0.90084	0.1603	0.115848	3.22198	Cancer
P01	HOXA5	7.298e-08	0.152592	0.841766	0.230544	0.164927	2.46374	Cancer
P01	LOC146513	7.55664e-08	0.151304	0.753568	0.220001	0.186774	2.31629	Cancer
P01	NFASC	7.93428e-08	0.139086	0.64701	0.180895	0.203762	2.21781	Cancer
P01	MIXL1	8.23079e-08	0.153536	0.824628	0.187496	0.194847	2.42517	Cancer
P01	LINC01248	8.70384e-08	0.0563432	0.881448	0.117241	0.136782	3.96756	Cancer
P01	GAS7	9.18305e-08	0.0563655	0.933211	0.0828078	0.077513	4.04932	Cancer
P01	TRH	9.42517e-08	0.236572	0.934848	0.226553	0.110165	1.98246	Cancer
P01	IGSF21	9.76223e-08	0.0262182	0.575397	0.0625816	0.2056	4.45592	Cancer
P01	VWDE	9.78543e-08	0.0915703	0.596836	0.147069	0.130834	2.70438	Cancer
P01	KLRG2	1.06471e-07	0.205157	0.841647	0.206167	0.196402	2.03649	Cancer
P01	KAZN	1.11421e-07	0.0300842	0.666056	0.079818	0.23777	4.46857	Cancer
P01	EVX2	1.13555e-07	0.121188	0.691068	0.142143	0.214665	2.51159	Cancer
P01	GABRB3	1.18711e-07	0.0232511	0.952778	0.061936	0.0648479	5.35677	Cancer
P01	ZNF99	1.18747e-07	0.132136	0.675823	0.184413	0.189815	2.35462	Cancer
P01	ST8SIA5	1.2023e-07	0.047392	0.574242	0.0977769	0.207507	3.59895	Cancer
P01	MTNR1B	1.23114e-07	0.126346	0.781944	0.231788	0.142702	2.62968	Cancer
P01	TBX5-AS1	1.26822e-07	0.140119	0.777879	0.199328	0.20695	2.47289	Cancer
P01	CHGA	1.29602e-07	0.0665836	0.650108	0.094276	0.236451	3.28744	Cancer
P01	CADM3	1.3295e-07	0.0957313	0.596792	0.130546	0.230611	2.64017	Cancer
P01	MOS	1.39501e-07	0.0981483	0.860273	0.196581	0.111102	3.13176	Cancer
P01	BNIP3	1.43422e-07	0.0809644	0.905419	0.101233	0.0866151	3.48323	Cancer
P01	FSIP2	1.44045e-07	0.200231	0.947024	0.195604	0.10738	2.24174	Cancer
P01	TMEM155	1.50363e-07	0.0751775	0.764874	0.127855	0.196967	3.34685	Cancer
P01	TCTEX1D1	1.5136e-07	0.226708	0.868333	0.200588	0.122839	1.93742	Cancer
P01	GABRQ	1.65002e-07	0.0972499	0.608105	0.167719	0.156197	2.64455	Cancer
P01	SFMBT2	1.67645e-07	0.0405983	0.766402	0.0862324	0.228986	4.23861	Cancer
P01	DLK1	1.6827e-07	0.26206	0.794844	0.204601	0.154596	1.60078	Cancer
P01	ADAMTSL3	1.71499e-07	0.082131	0.922677	0.111842	0.158303	3.48983	Cancer
P01	RAB11FIP4	1.7643e-07	0.09183	0.698174	0.122963	0.138129	2.92655	Cancer
P01	HRH2	1.82859e-07	0.0850698	0.688077	0.135845	0.145689	3.01585	Cancer
P01	ZNF432	1.83514e-07	0.147729	0.975	0.249713	0.0707107	2.72245	Cancer
P01	ZNF649-AS1	1.86038e-07	0.0749369	0.98223	0.154381	0.0335486	3.71231	Cancer
P01	NARR	1.86187e-07	0.267498	0.810606	0.226085	0.139895	1.59947	Cancer
P01	NXNL2	1.91383e-07	0.0522763	0.930556	0.133907	0.170103	4.15386	Cancer
P01	SOX3	1.91514e-07	0.11026	0.944165	0.161929	0.0615121	3.09813	Cancer
P01	ALDH1A2	1.94228e-07	0.0805996	0.817196	0.0979568	0.136104	3.34184	Cancer
P01	PRRG3	1.99496e-07	0.125851	0.753333	0.18681	0.227863	2.58157	Cancer
P01	UCHL1	2.04097e-07	0.0782217	0.952495	0.154906	0.0686271	3.60607	Cancer
P01	KCNA3	2.05823e-07	0.302396	0.916114	0.18734	0.0833211	1.59909	Cancer
P01	BOLL	2.08783e-07	0.263328	0.909682	0.202661	0.0841498	1.7885	Cancer
P01	TDRP	2.18041e-07	0.129247	0.836376	0.178969	0.109987	2.69402	Cancer
P01	SLC6A1	2.23212e-07	0.0756923	0.7	0.13858	0.239585	3.20914	Cancer
P01	TMEM26-AS1	2.32915e-07	0.0724528	0.792876	0.112048	0.151693	3.45198	Cancer
P01	MYO3A	2.36918e-07	0.222959	0.936667	0.239905	0.11595	2.07076	Cancer
P01	LINC01475	2.39036e-07	0.23132	0.91	0.221468	0.150555	1.97598	Cancer
P01	HOXD10	2.49819e-07	0.148364	0.851888	0.159012	0.0704556	2.52152	Cancer
P01	LOC101928401	2.55617e-07	0.24651	0.857824	0.200385	0.125693	1.79903	Cancer
P01	EN2	2.57379e-07	0.0428366	0.793403	0.067607	0.205394	4.21114	Cancer
P01	ZNF540	2.62404e-07	0.256007	0.895512	0.202775	0.103731	1.80653	Cancer
P01	CA10	2.67078e-07	0.076592	0.807143	0.135684	0.153314	3.39756	Cancer
P01	NUPR1L	2.67638e-07	0.173037	0.92869	0.199354	0.0832278	2.42412	Cancer
P01	SERTM1	2.74085e-07	0.172633	0.861217	0.197503	0.134552	2.31867	Cancer
P01	HOTAIRM1	2.83125e-07	0.0787235	0.894192	0.121341	0.130491	3.50572	Cancer
P01	CALCA	2.83261e-07	0.192726	0.813095	0.23	0.0822074	2.07687	Cancer
P01	LINC01201	2.83308e-07	0.138888	0.761807	0.187627	0.210561	2.4555	Cancer
P01	KCNA4	3.04378e-07	0.0607913	0.774527	0.114985	0.197541	3.67138	Cancer
P01	ZNF727	3.05308e-07	0.0900166	0.701488	0.144788	0.138355	2.96216	Cancer
P01	EN1	3.08323e-07	0.0702529	0.704613	0.0969611	0.164877	3.3262	Cancer
P01	ZNF671	3.09288e-07	0.174939	0.83121	0.212096	0.190155	2.24836	Cancer
P01	CARTPT	3.11608e-07	0.108268	0.948114	0.142916	0.069433	3.13046	Cancer
P01	PCDHGA2	3.15835e-07	0.130902	0.843254	0.203296	0.132298	2.68748	Cancer
P01	PABPC4L	3.30441e-07	0.0560109	0.888095	0.0938295	0.144886	3.98693	Cancer
P01	ZNF492	3.44956e-07	0.132503	0.775727	0.180821	0.14201	2.54952	Cancer
P01	FLJ26850	3.5608e-07	0.187672	0.825683	0.215284	0.112141	2.13738	Cancer
P01	ANKRD20A11P	3.69393e-07	0.17902	0.932051	0.194272	0.0682295	2.38029	Cancer
P01	GABRA5	3.79059e-07	0.173345	0.887037	0.216584	0.10922	2.35535	Cancer
P01	LINC00554	3.83823e-07	0.433298	0.990909	0.249217	0.028748	1.19339	Cancer
P01	PNMAL2	3.93379e-07	0.242519	0.822978	0.231501	0.191468	1.76276	Cancer
P01	LOC102724623	4.11499e-07	0.0691978	0.890278	0.166918	0.137479	3.68546	Cancer
P01	TMEM168	4.12673e-07	0.11243	0.955303	0.205644	0.0655305	3.08693	Cancer
P01	NRK	4.31976e-07	0.0770506	0.879592	0.146298	0.186602	3.51296	Cancer
P01	LEP	4.46004e-07	0.339284	0.857096	0.212085	0.111922	1.33696	Cancer
P01	FAM19A5	4.54802e-07	0.118498	0.761195	0.145274	0.179846	2.6834	Cancer
P01	NKX2-4	4.57508e-07	0.103996	0.744762	0.13906	0.235984	2.84025	Cancer
P01	RANBP17	4.58485e-07	0.0903875	0.879167	0.125221	0.184035	3.28194	Cancer
P01	HOXD11	4.61068e-07	0.0442541	0.796032	0.0871715	0.13282	4.16894	Cancer
P01	2020-03-11	4.70117e-07	0.0343904	0.741799	0.0755864	0.200545	4.43095	Cancer
P01	GALNT9	4.76607e-07	0.104616	0.804646	0.16986	0.217576	2.94325	Cancer
P01	LOC101928416	4.76607e-07	0.104616	0.804646	0.16986	0.217576	2.94325	Cancer
P01	ZNF577	4.83331e-07	0.0937896	0.992647	0.158212	0.0207973	3.40378	Cancer
P01	ABCC8	4.86371e-07	0.125553	0.727474	0.153633	0.170677	2.5346	Cancer
P01	CTNNA2	4.8784e-07	0.0336419	0.735714	0.0858785	0.11857	4.45081	Cancer
P01	ARHGAP36	4.95286e-07	0.180218	0.848268	0.212196	0.109497	2.23478	Cancer
P01	HOXD8	5.04869e-07	0.08213	0.973611	0.117403	0.0489529	3.56737	Cancer
P01	GRM6	5.24064e-07	0.0826618	0.886222	0.119622	0.102013	3.42237	Cancer
P01	RAX	5.37046e-07	0.0563319	0.650379	0.0792554	0.165897	3.52926	Cancer
P01	TBX15	5.62355e-07	0.215732	0.955556	0.181647	0.0881917	2.1471	Cancer
P01	DES	5.85031e-07	0.205607	0.777652	0.193949	0.177122	1.91924	Cancer
P01	SST	6.19698e-07	0.108413	0.721212	0.141022	0.171781	2.73389	Cancer
P01	HOXA4	6.28155e-07	0.120605	0.869753	0.196052	0.11906	2.85032	Cancer
P01	VSX2	6.38714e-07	0.15988	0.666587	0.180381	0.228933	2.05981	Cancer
P01	POU3F4	6.52217e-07	0.134924	0.954861	0.18985	0.0662978	2.82315	Cancer
P01	ZNF876P	6.53056e-07	0.133774	0.854167	0.213277	0.165172	2.67472	Cancer
P01	LECT1	6.90759e-07	0.0900741	0.928571	0.113176	0.10799	3.36583	Cancer
P01	HMGCLL1	7.03813e-07	0.189047	0.86746	0.247437	0.132196	2.19805	Cancer
P01	EPHA5-AS1	7.45091e-07	0.0417869	0.784488	0.0863488	0.117535	4.23063	Cancer
P01	NGF	7.50116e-07	0.0956534	0.728512	0.143889	0.21605	2.92906	Cancer
P01	DCLK1	7.51464e-07	0.128601	0.857402	0.186407	0.20158	2.73707	Cancer
P01	STEAP1B	7.63242e-07	0.236966	0.741916	0.2007	0.156433	1.64657	Cancer
P01	PCDHB1	7.94368e-07	0.0618068	0.59127	0.157557	0.14632	3.25798	Cancer
P01	PXDN	7.9524e-07	0.0950483	0.800595	0.128563	0.169288	3.07434	Cancer
P01	NPTX2	8.30933e-07	0.0645633	0.943875	0.0896599	0.0808669	3.86981	Cancer
P01	CBLN4	8.38012e-07	0.0929677	0.90749	0.130488	0.106537	3.28708	Cancer
P01	GUCY1B3	8.87455e-07	0.0746945	0.581803	0.144407	0.184833	2.96146	Cancer
P01	LOC644554	8.92309e-07	0.15817	0.758009	0.184752	0.12679	2.26074	Cancer
P01	CCDC178	9.17654e-07	0.0902777	0.872604	0.146966	0.159956	3.27289	Cancer
P01	C17orf104	9.39833e-07	0.198521	0.7796	0.180348	0.133399	1.97344	Cancer
P01	GOLGA2P9	9.43938e-07	0.17236	0.761498	0.20967	0.155359	2.14342	Cancer
P01	FBLN2	9.48328e-07	0.187914	0.74641	0.158026	0.235512	1.9899	Cancer
P01	DPYS	9.69696e-07	0.096211	0.928871	0.121304	0.0651821	3.2712	Cancer
P01	KIF19	1.02412e-06	0.156604	0.728179	0.178134	0.155771	2.21717	Cancer
P01	FAM162B	1.03078e-06	0.107574	0.958333	0.132646	0.117851	3.1552	Cancer
P01	ITGA11	1.05597e-06	0.0749437	0.829932	0.118049	0.159972	3.46911	Cancer
P01	SRD5A2	1.08162e-06	0.251384	0.917989	0.231957	0.110311	1.86859	Cancer
P01	SLC7A14	1.10186e-06	0.123286	0.822917	0.167523	0.157091	2.73874	Cancer
P01	SOX11	1.15144e-06	0.0300706	0.984848	0.0700701	0.0371135	5.03348	Cancer
P01	ULBP1	1.25323e-06	0.0688621	0.705828	0.137042	0.194198	3.35753	Cancer
P01	FRRS1L	1.27661e-06	0.170513	0.912037	0.206738	0.220916	2.41921	Cancer
P01	EPHX3	1.27752e-06	0.359087	0.932635	0.24566	0.0853443	1.37698	Cancer
P01	CDH4	1.32244e-06	0.0435307	1	0.0853706	0	4.52182	Cancer
P01	ZFR2	1.3744e-06	0.174223	0.797273	0.191484	0.16127	2.19414	Cancer
P01	ZNF582-AS1	1.4799e-06	0.085245	0.600595	0.155145	0.172725	2.81671	Cancer
P01	HOXA9	1.54228e-06	0.124517	1	0.118338	0	3.00558	Cancer
P01	BARHL2	1.54936e-06	0.101042	0.820833	0.11566	0.230209	3.02213	Cancer
P01	C14orf39	1.55875e-06	0.0853215	0.957071	0.139611	0.070689	3.48764	Cancer
P01	FIGLA	1.59999e-06	0.169024	0.913297	0.166101	0.131995	2.43385	Cancer
P01	ZNF582	1.62461e-06	0.0879753	0.604167	0.158169	0.172331	2.77978	Cancer
P01	TLX3	1.67627e-06	0.10856	0.977273	0.130357	0.0642824	3.17027	Cancer
P01	P2RX2	1.79889e-06	0.0614595	0.773214	0.105203	0.168028	3.65316	Cancer
P01	ZNF814	1.81541e-06	0.235136	0.892103	0.242796	0.114668	1.92372	Cancer
P01	HOXB5	1.85671e-06	0.0814	0.793651	0.144149	0.239929	3.2854	Cancer
P01	CPEB1-AS1	1.89449e-06	0.123643	0.861756	0.131056	0.172939	2.8011	Cancer
P01	ANKK1	1.91904e-06	0.159503	0.788624	0.203474	0.225795	2.30576	Cancer
P01	CACNB2	2.00484e-06	0.0682457	0.916667	0.14347	0.129099	3.74759	Cancer
P01	SP9	2.06328e-06	0.124958	0.654804	0.156162	0.174452	2.38962	Cancer
P01	CACNA1H	2.09717e-06	0.0815236	0.873866	0.116121	0.0974302	3.42212	Cancer
P01	ZNF518B	2.11988e-06	0.197946	0.930208	0.165712	0.0796741	2.23245	Cancer
P01	RGS22	2.1309e-06	0.194468	0.950893	0.208967	0.0953311	2.28975	Cancer
P01	GRM1	2.31172e-06	0.0416536	0.549495	0.0968255	0.0964501	3.72159	Cancer
P01	AMPH	2.54564e-06	0.105058	0.84881	0.167199	0.166696	3.01426	Cancer
P01	CDX1	2.57583e-06	0.310065	0.815577	0.207333	0.169059	1.39525	Cancer
P01	GYPC	2.58778e-06	0.118693	0.634059	0.139011	0.209722	2.41738	Cancer
P01	FBXO39	2.60921e-06	0.118956	0.918651	0.150744	0.124337	2.94909	Cancer
P01	L1TD1	2.77657e-06	0.39292	0.911905	0.248303	0.107855	1.21465	Cancer
P01	ZIC3	2.86727e-06	0.131889	0.734772	0.221761	0.200654	2.47798	Cancer
P01	M1AP	2.97335e-06	0.292161	0.958333	0.230047	0.117851	1.71377	Cancer
P01	HTR2C	3.01685e-06	0.0833821	0.787755	0.121048	0.245579	3.23994	Cancer
P01	ACAN	3.02975e-06	0.0506759	0.656944	0.106398	0.236902	3.6964	Cancer
P01	ATP10A	3.08351e-06	0.0358431	0.866667	0.0863944	0.139443	4.59571	Cancer
P01	TMEM130	3.2176e-06	0.109917	0.656647	0.145126	0.231231	2.5787	Cancer
P01	ADCY5	3.29652e-06	0.0432352	0.572322	0.0938268	0.242485	3.72655	Cancer
P01	LYPD5	3.35334e-06	0.231388	0.841534	0.247397	0.179589	1.86271	Cancer
P01	ZNF730	3.53175e-06	0.166839	0.835417	0.231871	0.176032	2.32404	Cancer
P01	ZFP42	3.55011e-06	0.228816	0.935355	0.226209	0.117574	2.03133	Cancer
P01	B4GALNT2	3.70431e-06	0.220724	0.863111	0.216319	0.178491	1.9673	Cancer
P01	MAL	4.33919e-06	0.0920856	0.734068	0.1263	0.162076	2.99486	Cancer
P01	PP12613	4.34749e-06	0.151576	0.713889	0.175083	0.217494	2.23566	Cancer
P01	DMRT2	4.67849e-06	0.0525099	0.891667	0.120696	0.165622	4.08584	Cancer
P01	TTYH1	4.72682e-06	0.150375	0.727335	0.201467	0.227136	2.27405	Cancer
P01	UNC5D	4.75658e-06	0.0606951	0.872222	0.10433	0.16113	3.84504	Cancer
P01	FBXL21	4.89626e-06	0.128431	0.853161	0.141619	0.101831	2.73182	Cancer
P01	LHX8	4.98834e-06	0.0801037	0.761111	0.13412	0.200185	3.24817	Cancer
P01	HIST1H3G	5.01693e-06	0.143285	0.952381	0.200266	0.125988	2.73265	Cancer
P01	ZPBP2	5.17217e-06	0.393788	0.955898	0.225593	0.0649756	1.27944	Cancer
P01	QRFPR	5.63256e-06	0.0542443	0.84	0.114176	0.207364	3.95285	Cancer
P01	CALCB	5.70054e-06	0.205763	0.709774	0.192199	0.104386	1.78638	Cancer
P01	LINC00577	6.26228e-06	0.114319	0.987013	0.122284	0.0343604	3.11	Cancer
P01	SNCA-AS1	6.32668e-06	0.0899251	0.883333	0.131219	0.139443	3.29616	Cancer
P01	RGS17	6.4532e-06	0.0572536	0.945833	0.0790215	0.0872019	4.04615	Cancer
P01	GPR26	6.52511e-06	0.116478	0.798299	0.131273	0.182971	2.77687	Cancer
P01	NR0B1	7.00769e-06	0.125083	1	0.208596	0	2.99904	Cancer
P01	DLEC1	7.08375e-06	0.15382	0.749554	0.191683	0.197822	2.28479	Cancer
P01	LOC100631378	7.4031e-06	0.382775	0.883772	0.237945	0.123152	1.20718	Cancer
P01	ZNF578	7.94665e-06	0.200447	0.87491	0.23113	0.113299	2.12591	Cancer
P01	DDX25	7.98853e-06	0.105425	0.766667	0.152202	0.234915	2.86238	Cancer
P01	MCHR2-AS1	8.05354e-06	0.0890877	0.80463	0.161385	0.185938	3.17503	Cancer
P01	LOC100287592	8.57805e-06	0.0599669	0.57381	0.114657	0.219255	3.25833	Cancer
P01	FBXO41	9.41359e-06	0.119875	0.807648	0.182147	0.196161	2.7522	Cancer
P01	ELAVL4	9.6627e-06	0.0890544	0.924339	0.146232	0.0876424	3.37566	Cancer
P01	ADAMTS10	1.02258e-05	0.122253	0.781481	0.170459	0.193463	2.67634	Cancer
P01	GPRASP1	1.04766e-05	0.148598	1	0.208915	0	2.75052	Cancer
P01	RESP18	1.14452e-05	0.163294	0.87619	0.243595	0.160686	2.42377	Cancer
P01	ZNF781	1.25359e-05	0.176252	0.731832	0.232638	0.207946	2.05388	Cancer
P01	PTPRN	1.34274e-05	0.142815	0.718878	0.166659	0.219233	2.33159	Cancer
P01	GAL3ST3	1.43744e-05	0.275325	0.879018	0.245313	0.172767	1.67476	Cancer
P01	OPRM1	1.44296e-05	0.131186	0.890278	0.204054	0.137479	2.76264	Cancer
P01	RAB37	1.78291e-05	0.230115	0.785417	0.223919	0.230499	1.7711	Cancer
P01	PCDHA13	1.9395e-05	0.209832	0.860544	0.228189	0.202231	2.03602	Cancer
P01	PCSK1	2.10435e-05	0.154612	0.691723	0.181589	0.23351	2.16155	Cancer
P01	TBX18	2.29168e-05	0.0550192	0.926667	0.102704	0.101105	4.07404	Cancer
P01	SPAG6	2.40214e-05	0.103335	0.959723	0.120523	0.0601039	3.2153	Cancer
P01	HOXA10-AS	2.67693e-05	0.142265	0.964815	0.134242	0.0546218	2.76168	Cancer
P01	MGAT4D	2.78291e-05	0.157633	0.80119	0.183909	0.130963	2.34557	Cancer
P01	RAB39B	3.1793e-05	0.133168	0.851818	0.210095	0.101212	2.6773	Cancer
P01	CERS3	3.62498e-05	0.309638	0.88724	0.241608	0.129204	1.51874	Cancer
P01	PCDHGA11	4.09701e-05	0.188437	0.942857	0.192747	0.0903508	2.32295	Cancer
P01	PCDHGB6	4.66494e-05	0.18239	0.791005	0.169679	0.201385	2.11666	Cancer
P01	CPEB1	4.79286e-05	0.156811	0.914494	0.200514	0.0774861	2.54394	Cancer
P01	DCAF12L1	4.90005e-05	0.161483	0.862963	0.202524	0.243601	2.41791	Cancer
P01	GREM1	4.99064e-05	0.0643477	1	0.127385	0	3.95797	Cancer
P01	SLC22A16	5.55916e-05	0.244413	0.933333	0.227863	0.10328	1.93307	Cancer
P01	PCDHA10	5.58427e-05	0.17862	0.872222	0.201531	0.240755	2.28781	Cancer
P01	DCAF12L2	6.75171e-05	0.167854	0.882418	0.221404	0.114021	2.39426	Cancer
P01	TCEAL6	8.20704e-05	0.182689	0.814815	0.221538	0.247622	2.15708	Cancer
P01	BEND4	8.28305e-05	0.10343	0.604167	0.128788	0.246855	2.54629	Cancer
P01	GLRA1	8.66684e-05	0.142477	0.693452	0.165908	0.228241	2.28307	Cancer
P01	SP8	9.89618e-05	0.135221	0.834286	0.17131	0.227138	2.62523	Cancer
P01	FOXD3-AS1	0.000116898	0.105196	1	0.173053	0	3.24885	Cancer
P01	PCDHGA4	0.000130304	0.171206	0.793333	0.19799	0.216538	2.21219	Cancer
P01	SLC10A4	0.000142331	0.144929	0.875556	0.168103	0.181625	2.59485	Cancer
P01	PCDHA12	0.000143573	0.183308	0.891667	0.235572	0.0631906	2.28223	Cancer
P01	SLC6A11	0.000153894	0.146678	0.916667	0.187869	0.117851	2.64375	Cancer
P01	ANKRD60	0.000159797	0.18214	0.96	0.199534	0.0894427	2.39799	Cancer
P01	HOXA-AS3	0.000165505	0.150363	0.933333	0.237303	0.0912871	2.63394	Cancer
P01	RSPH9	0.000165547	0.18175	0.896667	0.216399	0.108269	2.30262	Cancer
P01	PCDHA8	0.000165735	0.223951	1	0.185998	0	2.15874	Cancer
P01	CDX4	0.000251499	0.181151	0.820897	0.233003	0.133868	2.18001	Cancer
P01	FAM127C	0.000407397	0.11319	0.630923	0.198223	0.228724	2.47872	Cancer
P02	SLC6A19	1.08246e-43	0.735497	0.0800813	0.238708	0.0828799	-3.19918	Norm_epi
P02	SLC39A4	5.52704e-43	0.749999	0.111511	0.190586	0.125764	-2.74971	Norm_epi
P02	SPTBN5	4.33487e-38	0.676431	0.0303662	0.248851	0.0902735	-4.47741	Norm_epi
P02	SFN	4.09861e-37	0.809093	0.0104234	0.23096	0.0446002	-6.2784	Norm_epi
P02	S100P	5.78983e-37	0.783296	0.0417314	0.201488	0.0818017	-4.23035	Norm_epi
P02	LOC254896	1.07442e-34	0.697253	0.119085	0.243416	0.145648	-2.54969	Norm_epi
P02	LOC284865	2.50595e-34	0.694722	0.0776482	0.23925	0.134029	-3.16141	Norm_epi
P02	MYEOV	4.28252e-34	0.861624	0.173698	0.177797	0.207721	-2.31047	Norm_epi
P02	NTMT1	7.70169e-34	0.786185	0.211413	0.215205	0.183422	-1.8948	Norm_epi
P02	CLDN18	2.03059e-32	0.716507	0.0314361	0.248263	0.0755829	-4.51049	Norm_epi
P02	MUC5AC	2.53788e-32	0.75202	0.218603	0.225252	0.17728	-1.78246	Norm_epi
P02	PMEPA1	7.50295e-28	0.620967	0.0657404	0.228174	0.119603	-3.23966	Norm_epi
P02	LINC00383	1.90582e-26	0.854098	0.304825	0.204555	0.227356	-1.48642	Norm_epi
P02	MYADM	2.09e-25	0.700984	0.0777758	0.227678	0.143826	-3.17199	Norm_epi
P02	HYAL4	2.04732e-24	0.79527	0.245655	0.237333	0.216702	-1.69481	Norm_epi
P02	PTAFR	3.87007e-22	0.776635	0.131515	0.202334	0.152457	-2.56201	Norm_epi
P02	PLEKHG4	1.19943e-20	0.787664	0.0461538	0.245226	0.0987181	-4.09306	Norm_epi
P02	OR10G7	9.85501e-20	0.892334	0.376569	0.183887	0.225498	-1.24467	Norm_epi
P02	NOX4	2.25324e-18	0.818471	0.254262	0.202458	0.233213	-1.68662	Norm_epi
P02	SNHG18	1.51488e-55	0.0183669	0.68084	0.0551084	0.15284	5.21214	Cancer
P02	RIMS2	6.42702e-55	0.0130994	0.693763	0.0358977	0.162877	5.72687	Cancer
P02	CDH11	2.96812e-53	0.0193213	0.662711	0.0464505	0.188428	5.10012	Cancer
P02	MICU3	5.22051e-53	0.0135071	0.894399	0.0483332	0.138798	6.04913	Cancer
P02	RORB-AS1	5.28192e-53	0.0178873	0.5541	0.0526405	0.160368	4.95314	Cancer
P02	ADCY8	2.82053e-52	0.0287211	0.797819	0.0936398	0.140275	4.79588	Cancer
P02	WT1-AS	3.64019e-52	0.0237957	0.662719	0.0719616	0.181225	4.79962	Cancer
P02	UNC5C	3.88228e-52	0.0161491	0.777789	0.0486179	0.158329	5.58985	Cancer
P02	WBSCR17	1.05769e-51	0.0224526	0.923286	0.0810486	0.111583	5.36183	Cancer
P02	PIEZO2	1.10632e-51	0.0302109	0.799514	0.076652	0.15614	4.72598	Cancer
P02	NELL1	1.12713e-51	0.0194087	0.898094	0.0537788	0.157022	5.53209	Cancer
P02	KCNMA1	1.38917e-51	0.0125542	0.734004	0.0353922	0.202175	5.86955	Cancer
P02	IRX6	1.72609e-51	0.027326	0.547142	0.0645008	0.177373	4.32357	Cancer
P02	PCDHAC1	2.26779e-51	0.0291601	0.726577	0.0657799	0.151679	4.63905	Cancer
P02	ADRA1A	3.27542e-51	0.028998	0.745653	0.0752139	0.142765	4.68448	Cancer
P02	LOC101054525	3.55291e-51	0.0300267	0.762153	0.0776296	0.157197	4.66576	Cancer
P02	ZNF529	3.59303e-51	0.0264946	0.864948	0.108242	0.172845	5.02884	Cancer
P02	FZD10	3.89947e-51	0.0165232	0.863898	0.052472	0.170807	5.70829	Cancer
P02	KCNN2	4.06409e-51	0.0119488	0.686679	0.0400271	0.21013	5.84469	Cancer
P02	COL4A1	6.34925e-51	0.026526	0.764957	0.0677226	0.182707	4.8499	Cancer
P02	ZNF667	7.34042e-51	0.0327826	0.825393	0.0825493	0.171771	4.65408	Cancer
P02	ZNF667-AS1	7.39831e-51	0.0322313	0.806133	0.0814813	0.167284	4.64448	Cancer
P02	CTNND2	7.47388e-51	0.0208412	0.673928	0.0827399	0.206091	5.01508	Cancer
P02	SLC32A1	1.08987e-50	0.0320256	0.751757	0.0756221	0.160335	4.55297	Cancer
P02	SLIT2	1.09659e-50	0.0322724	0.858486	0.11776	0.152544	4.73342	Cancer
P02	LOC285696	1.39923e-50	0.0238107	0.628547	0.0615667	0.205315	4.72234	Cancer
P02	CTD-2297D10.2	1.48875e-50	0.0210046	0.681618	0.0951695	0.205886	5.02019	Cancer
P02	TWIST1	1.97764e-50	0.0311332	0.771404	0.0731309	0.140953	4.63096	Cancer
P02	NRG1	2.16654e-50	0.0303074	0.704869	0.0965301	0.16975	4.53961	Cancer
P02	GLB1L3	2.43096e-50	0.017287	0.774753	0.0444376	0.174889	5.48598	Cancer
P02	NWD2	2.65256e-50	0.0195461	0.685919	0.0441139	0.185374	5.13309	Cancer
P02	DPP6	3.13147e-50	0.0261329	0.81659	0.0689244	0.177916	4.96567	Cancer
P02	PREX1	4.63587e-50	0.0150373	0.563316	0.0380964	0.182539	5.22733	Cancer
P02	FBN2	7.11377e-50	0.024032	0.784538	0.0904505	0.161474	5.02881	Cancer
P02	NEUROG1	7.78872e-50	0.0274081	0.733671	0.0626347	0.179049	4.74246	Cancer
P02	CTD-2194D22.4	1.01791e-49	0.0192372	0.62292	0.051118	0.235168	5.01708	Cancer
P02	COL4A2	1.29532e-49	0.0348811	0.766937	0.0705798	0.172705	4.45859	Cancer
P02	KIAA1217	1.70823e-49	0.0111562	0.516266	0.0305776	0.192915	5.53219	Cancer
P02	TSHZ3	2.08112e-49	0.0157136	0.733467	0.0491442	0.236501	5.54465	Cancer
P02	ST8SIA2	2.28897e-49	0.0150144	0.542542	0.0369789	0.190938	5.17532	Cancer
P02	CNTN4	2.39172e-49	0.0200332	0.743495	0.0715338	0.214545	5.21386	Cancer
P02	FZD10-AS1	2.49004e-49	0.0222961	0.853136	0.0590065	0.16072	5.25791	Cancer
P02	FOXE1	2.65133e-49	0.0399223	0.704199	0.0733768	0.163456	4.14072	Cancer
P02	GALNTL6	2.67584e-49	0.025833	0.758673	0.0592769	0.194309	4.87619	Cancer
P02	PTF1A	3.18699e-49	0.023291	0.735592	0.0630463	0.204027	4.98106	Cancer
P02	NEFL	3.53589e-49	0.0236234	0.759235	0.0759679	0.177395	5.00626	Cancer
P02	FLT1	5.04577e-49	0.0221082	0.799992	0.0646294	0.157368	5.17733	Cancer
P02	SLC6A3	5.36336e-49	0.0396886	0.838177	0.058826	0.13495	4.40046	Cancer
P02	SHISA9	5.47072e-49	0.0238842	0.814327	0.0663593	0.177476	5.09148	Cancer
P02	LOC284395	5.64615e-49	0.0292919	0.836441	0.0982919	0.191831	4.83569	Cancer
P02	CACNA2D3	8.15946e-49	0.0160388	0.812299	0.040252	0.195905	5.66237	Cancer
P02	DRD1	8.58408e-49	0.0272481	0.570799	0.0480548	0.209473	4.38876	Cancer
P02	NPY5R	8.84951e-49	0.0304161	0.670156	0.0840354	0.209959	4.46159	Cancer
P02	TMEM132C	9.88611e-49	0.0212383	0.626391	0.0528731	0.213147	4.88232	Cancer
P02	DRD5P2	1.03477e-48	0.0914249	0.731809	0.113202	0.148731	3.00081	Cancer
P02	LOC101060524	1.03477e-48	0.0914249	0.731809	0.113202	0.148731	3.00081	Cancer
P02	GDNF-AS1	1.25424e-48	0.0283508	0.661509	0.064266	0.186946	4.5443	Cancer
P02	GDF6	1.26724e-48	0.0502208	0.749636	0.0936458	0.164063	3.89983	Cancer
P02	SLC6A2	1.28186e-48	0.0357802	0.74998	0.0807052	0.15756	4.38962	Cancer
P02	BHLHE23	1.60568e-48	0.0412223	0.683048	0.0753419	0.155591	4.05049	Cancer
P02	FREM3	1.60962e-48	0.0297096	0.619413	0.0579174	0.21428	4.3819	Cancer
P02	DGKI	1.75802e-48	0.0362179	0.612369	0.0660493	0.185054	4.07963	Cancer
P02	VSTM2B	1.95552e-48	0.0275597	0.830997	0.0850437	0.219288	4.91421	Cancer
P02	CCHE1	2.30095e-48	0.0191924	0.857467	0.0687484	0.17872	5.48147	Cancer
P02	NTRK3	2.61714e-48	0.0188678	0.704107	0.0556508	0.199844	5.2218	Cancer
P02	FAM135B	2.9612e-48	0.0462796	0.743418	0.0858523	0.131682	4.00573	Cancer
P02	XKR4	3.01477e-48	0.0451529	0.810923	0.105053	0.142732	4.16667	Cancer
P02	ZNF804B	3.10754e-48	0.0218838	0.725716	0.0600442	0.192083	5.05147	Cancer
P02	NTRK2	3.25426e-48	0.0161335	0.743346	0.045818	0.179224	5.52591	Cancer
P02	WI2-2373I1.2	3.37517e-48	0.0723693	0.802875	0.101049	0.120628	3.47172	Cancer
P02	BRINP1	3.67124e-48	0.0386148	0.640331	0.0906361	0.166818	4.05159	Cancer
P02	BARX1	3.84827e-48	0.0407162	0.840538	0.0869009	0.148109	4.36764	Cancer
P02	SLC18A3	3.9972e-48	0.0329009	0.756313	0.0687956	0.171087	4.52278	Cancer
P02	MDGA2	4.09597e-48	0.0281665	0.82385	0.0740656	0.170324	4.87033	Cancer
P02	FOXI2	4.7656e-48	0.0288186	0.853732	0.0849649	0.128343	4.88871	Cancer
P02	FOXB2	5.1548e-48	0.0482769	0.822651	0.0794892	0.166637	4.09087	Cancer
P02	PENK	5.77269e-48	0.0634052	0.792746	0.0895501	0.172431	3.64419	Cancer
P02	SORCS3	6.9401e-48	0.0180496	0.79198	0.0671467	0.180358	5.45543	Cancer
P02	STC2	8.91507e-48	0.0421781	0.56647	0.102651	0.157772	3.74743	Cancer
P02	BMP3	1.01468e-47	0.0248814	0.697057	0.0631579	0.202428	4.80814	Cancer
P02	KCNK9	1.03545e-47	0.0359824	0.760697	0.0682717	0.156164	4.40196	Cancer
P02	SLC13A5	1.12699e-47	0.0455549	0.910671	0.0656605	0.116216	4.32125	Cancer
P02	TUNAR	1.2511e-47	0.0328426	0.6245	0.0721506	0.215746	4.24906	Cancer
P02	GJD2	1.39425e-47	0.026347	0.725949	0.061733	0.187424	4.78415	Cancer
P02	LOC101928174	1.39425e-47	0.026347	0.725949	0.061733	0.187424	4.78415	Cancer
P02	HS3ST2	1.63565e-47	0.0381032	0.886162	0.0976412	0.150177	4.53959	Cancer
P02	NPTX2	1.74366e-47	0.0645633	0.846468	0.0896599	0.124279	3.71267	Cancer
P02	GUCY1A2	2.05871e-47	0.0193289	0.523987	0.0495271	0.203155	4.7607	Cancer
P02	TBX20	2.14298e-47	0.0701359	0.818562	0.101553	0.145959	3.54487	Cancer
P02	PREX2	2.17195e-47	0.01578	0.661443	0.049206	0.180422	5.38945	Cancer
P02	ZNF382	2.21474e-47	0.0449937	0.874984	0.130093	0.178633	4.28146	Cancer
P02	ST6GAL2	2.66535e-47	0.0232315	0.768515	0.0725357	0.200548	5.04792	Cancer
P02	TMEFF2	2.77716e-47	0.025489	0.529989	0.0834229	0.192997	4.37801	Cancer
P02	PHYHIPL	3.01217e-47	0.0223646	0.861601	0.0772382	0.191916	5.26773	Cancer
P02	TMEM132D	5.35336e-47	0.0387057	0.856569	0.0976259	0.149693	4.46795	Cancer
P02	LHFPL3	5.7476e-47	0.0331132	0.633474	0.0802053	0.212259	4.25781	Cancer
P02	GFRA1	5.8025e-47	0.0183708	0.670693	0.0548634	0.20358	5.19017	Cancer
P02	ZNF454	5.97182e-47	0.0635725	0.67197	0.111182	0.167979	3.40192	Cancer
P02	NXPH1	6.27227e-47	0.0473331	0.601596	0.0746759	0.170187	3.66787	Cancer
P02	WT1	7.08215e-47	0.0288703	0.635533	0.0858511	0.196832	4.46031	Cancer
P02	CSMD1	7.30935e-47	0.0246978	0.576838	0.0793937	0.214829	4.54571	Cancer
P02	NPBWR1	9.17535e-47	0.0309288	0.894171	0.0713289	0.137424	4.85353	Cancer
P02	COLEC12	9.71407e-47	0.0504156	0.682755	0.110841	0.193809	3.75943	Cancer
P02	SLIT3	1.23599e-46	0.0607895	0.582011	0.0969248	0.157242	3.25915	Cancer
P02	CADM1	1.23754e-46	0.0231288	0.564218	0.0713378	0.16729	4.60849	Cancer
P02	PLD5	1.25144e-46	0.0348161	0.622815	0.0825728	0.2061	4.16098	Cancer
P02	ADAMTS2	1.28842e-46	0.0542211	0.830876	0.0858736	0.155081	3.93771	Cancer
P02	IGF2-AS	1.34777e-46	0.0371525	0.734086	0.0742284	0.1468	4.30442	Cancer
P02	KCNA1	1.39998e-46	0.0211074	0.724826	0.0576996	0.210795	5.10181	Cancer
P02	GRM6	1.68642e-46	0.0826618	0.821437	0.119622	0.164725	3.31286	Cancer
P02	NPY	1.97883e-46	0.0561975	0.803107	0.103321	0.160267	3.83701	Cancer
P02	PRDM14	2.05208e-46	0.0783054	0.625593	0.0849994	0.157951	2.99804	Cancer
P02	IQSEC3	2.26791e-46	0.0482022	0.558964	0.0973401	0.177175	3.53558	Cancer
P02	NKX2-6	2.99938e-46	0.0785136	0.829748	0.121325	0.11804	3.40166	Cancer
P02	DPYSL4	4.02215e-46	0.0570446	0.604132	0.0727602	0.183087	3.4047	Cancer
P02	GRIK3	4.34102e-46	0.0252006	0.819567	0.0748168	0.151938	5.02333	Cancer
P02	LOC388692	5.19669e-46	0.189741	0.828216	0.180827	0.138826	2.12597	Cancer
P02	ADAMTS16	5.22381e-46	0.0371844	0.605917	0.0924445	0.187008	4.02635	Cancer
P02	EBF2	6.29351e-46	0.0314649	0.697199	0.0667857	0.181308	4.46975	Cancer
P02	FOXC2	9.90353e-46	0.037061	0.828607	0.105936	0.165459	4.48272	Cancer
P02	NEFM	1.13312e-45	0.116795	0.866986	0.130985	0.147742	2.89203	Cancer
P02	TMEM215	1.28848e-45	0.0192763	0.603452	0.042806	0.223684	4.96834	Cancer
P02	LRRC3B	1.32435e-45	0.0168257	0.660663	0.0482649	0.237835	5.29517	Cancer
P02	LINC01410	1.43162e-45	0.217045	0.79233	0.173418	0.145334	1.86811	Cancer
P02	GRM7	1.46712e-45	0.024142	0.531537	0.0493199	0.198065	4.46055	Cancer
P02	FAM231D	1.74167e-45	0.184037	0.810582	0.183131	0.147055	2.13897	Cancer
P02	THCAT155	1.81819e-45	0.0283364	0.547955	0.0684115	0.18821	4.27333	Cancer
P02	SOX11	1.87047e-45	0.0300706	0.841574	0.0700701	0.174254	4.80666	Cancer
P02	GAS7	2.29921e-45	0.0563655	0.823785	0.0828078	0.146351	3.86938	Cancer
P02	DPP10-AS1	3.14121e-45	0.0148796	0.782192	0.0494834	0.209499	5.71612	Cancer
P02	SLITRK5	3.21132e-45	0.0203659	0.814607	0.0580582	0.185151	5.32188	Cancer
P02	PDE3A	4.01756e-45	0.0168742	0.793723	0.060784	0.210711	5.55574	Cancer
P02	HMX1	4.34028e-45	0.0179146	0.842382	0.0371442	0.19238	5.55527	Cancer
P02	SEMA5A	4.66306e-45	0.0570347	0.696373	0.162951	0.186467	3.60995	Cancer
P02	GHSR	5.29727e-45	0.0835972	0.845194	0.127142	0.126118	3.33776	Cancer
P02	RYR2	5.66321e-45	0.0323718	0.779816	0.0621983	0.195062	4.59032	Cancer
P02	GDNF	6.0813e-45	0.0314331	0.636598	0.0655607	0.204481	4.34002	Cancer
P02	TOX2	6.317e-45	0.0618802	0.622577	0.11634	0.185186	3.3307	Cancer
P02	LHX2	6.43112e-45	0.0452566	0.635053	0.082784	0.221086	3.81068	Cancer
P02	HAGLR	6.47266e-45	0.0652344	0.836758	0.088498	0.123449	3.68111	Cancer
P02	LOC101928134	6.60059e-45	0.0319838	0.715637	0.0913217	0.20579	4.48382	Cancer
P02	COL23A1	6.67636e-45	0.0391005	0.734733	0.0833182	0.188216	4.23196	Cancer
P02	ADCY1	6.97896e-45	0.121038	0.842999	0.176312	0.151224	2.80007	Cancer
P02	OPRK1	7.51297e-45	0.0426761	0.705328	0.10078	0.216429	4.04679	Cancer
P02	LRRC10B	8.12954e-45	0.0573958	0.905187	0.0974354	0.143001	3.9792	Cancer
P02	FOXC2-AS1	9.06939e-45	0.0403273	0.79328	0.11056	0.151143	4.298	Cancer
P02	AJAP1	1.11977e-44	0.0277354	0.808381	0.0738211	0.214128	4.86524	Cancer
P02	LOC645166	1.22955e-44	0.157348	0.676808	0.160744	0.168249	2.10479	Cancer
P02	VIPR2	1.25154e-44	0.0367852	0.793954	0.078748	0.201529	4.43186	Cancer
P02	CCNA1	1.36439e-44	0.0324584	0.827823	0.0695352	0.197108	4.67266	Cancer
P02	SOX17	1.37929e-44	0.0601369	0.857589	0.121355	0.121318	3.83396	Cancer
P02	LOC440461	1.48895e-44	0.0683658	0.587687	0.0788281	0.202009	3.1037	Cancer
P02	UTF1	1.56233e-44	0.0484763	0.823045	0.0693391	0.158837	4.08562	Cancer
P02	CNIH3	1.88358e-44	0.0236689	0.56936	0.069858	0.234803	4.58828	Cancer
P02	HOXA6	2.06131e-44	0.119142	0.906168	0.178278	0.10421	2.92709	Cancer
P02	TM6SF1	2.11098e-44	0.0321278	0.599278	0.0705291	0.209146	4.22133	Cancer
P02	ADAMTSL3	2.14267e-44	0.082131	0.856611	0.111842	0.182464	3.38264	Cancer
P02	POU4F2	2.15104e-44	0.0320316	0.766001	0.0712535	0.189386	4.57978	Cancer
P02	CACNA1B	2.38721e-44	0.223863	0.932079	0.181431	0.118473	2.05784	Cancer
P02	COL25A1	2.66215e-44	0.0184801	0.699528	0.0485709	0.203242	5.24233	Cancer
P02	IRX2	2.86032e-44	0.0350732	0.86257	0.100826	0.171402	4.6202	Cancer
P02	TMEM179	3.03188e-44	0.097367	0.83831	0.11069	0.139268	3.10598	Cancer
P02	TLX3	3.67965e-44	0.10856	0.891845	0.130357	0.126065	3.0383	Cancer
P02	RBFOX1	4.11158e-44	0.0565153	0.632026	0.104621	0.197618	3.48327	Cancer
P02	DBX1	4.28984e-44	0.0630681	0.822825	0.107176	0.158075	3.7056	Cancer
P02	SFMBT2	5.16256e-44	0.0405983	0.551468	0.0862324	0.213844	3.76379	Cancer
P02	ERICH1-AS1	5.17054e-44	0.0299223	0.735637	0.050034	0.209085	4.6197	Cancer
P02	ADAMTS20	5.52437e-44	0.0488207	0.767211	0.0964108	0.223867	3.97406	Cancer
P02	CHST8	5.69876e-44	0.0841107	0.742138	0.13833	0.166541	3.14133	Cancer
P02	PHACTR3	5.70717e-44	0.130364	0.769168	0.146594	0.179513	2.56075	Cancer
P02	FAM184B	6.62378e-44	0.0489565	0.610701	0.0928165	0.226381	3.64089	Cancer
P02	SHISA6	7.65884e-44	0.0359303	0.865651	0.077685	0.211116	4.59051	Cancer
P02	SPSB4	8.0334e-44	0.0706811	0.743472	0.132267	0.179708	3.39488	Cancer
P02	CPEB1-AS1	8.14838e-44	0.123643	0.806776	0.131056	0.183047	2.70599	Cancer
P02	HOXA11-AS	8.89122e-44	0.106982	0.739643	0.134399	0.171529	2.78946	Cancer
P02	C5orf38	8.91137e-44	0.0360722	0.864542	0.0997922	0.170582	4.58298	Cancer
P02	ST8SIA1	9.09842e-44	0.0232824	0.60155	0.0713743	0.243098	4.69137	Cancer
P02	ANKRD30B	9.52801e-44	0.201861	0.879983	0.179626	0.1113	2.12411	Cancer
P02	ZFP82	1.38724e-43	0.0388548	0.779951	0.103504	0.16835	4.32722	Cancer
P02	CLEC2L	1.61561e-43	0.129616	0.662405	0.143765	0.157104	2.35347	Cancer
P02	HMX3	1.72387e-43	0.0413139	0.725318	0.0704757	0.178574	4.13391	Cancer
P02	LHX3	1.79321e-43	0.258492	0.904765	0.209895	0.093343	1.80742	Cancer
P02	GABRG3	1.80647e-43	0.0592183	0.800281	0.0996206	0.15824	3.75639	Cancer
P02	BARHL1	1.94228e-43	0.0720463	0.601411	0.127006	0.168578	3.06136	Cancer
P02	SORCS1	2.10993e-43	0.0505137	0.74484	0.0959841	0.193625	3.88218	Cancer
P02	TRPC6	2.15382e-43	0.0282791	0.815894	0.0824648	0.220113	4.85058	Cancer
P02	LOC440982	2.36388e-43	0.10348	0.755298	0.108422	0.173446	2.8677	Cancer
P02	HOXA7	2.50725e-43	0.0748329	0.888996	0.109458	0.153695	3.57043	Cancer
P02	ST8SIA6	3.04239e-43	0.0389979	0.593743	0.069846	0.196909	3.92837	Cancer
P02	SOX1	3.11471e-43	0.0400899	0.876073	0.068432	0.199099	4.44974	Cancer
P02	SLC27A6	3.29679e-43	0.0872676	0.692326	0.123639	0.199409	2.98793	Cancer
P02	TCERG1L	4.21355e-43	0.0352897	0.878044	0.0644895	0.165532	4.63697	Cancer
P02	NKX1-1	4.50616e-43	0.052311	0.829074	0.0754021	0.20726	3.98632	Cancer
P02	CDH4	4.5893e-43	0.0435307	0.864215	0.0853706	0.191197	4.31129	Cancer
P02	ZNF471	4.60099e-43	0.0387739	0.734828	0.0783258	0.190097	4.24425	Cancer
P02	ZNF470	4.96016e-43	0.0589333	0.624009	0.102818	0.189668	3.40441	Cancer
P02	GREM1	5.18022e-43	0.0643477	0.805206	0.127385	0.200896	3.6454	Cancer
P02	FAM43B	5.53434e-43	0.0441171	0.638089	0.0704872	0.227202	3.85435	Cancer
P02	T	6.10816e-43	0.0228002	0.728036	0.0479763	0.225994	4.99689	Cancer
P02	MPPED2	6.35618e-43	0.0166663	0.587967	0.0593169	0.242989	5.14073	Cancer
P02	VEGFC	6.65606e-43	0.0270758	0.687215	0.0624857	0.193417	4.66569	Cancer
P02	LOC100289333	6.90307e-43	0.0528999	0.821287	0.132529	0.150882	3.95655	Cancer
P02	HAGLROS	7.21157e-43	0.0584424	0.812341	0.0928147	0.181536	3.797	Cancer
P02	UNCX	7.79403e-43	0.0308305	0.582784	0.0678881	0.249587	4.24053	Cancer
P02	ANKRD36BP2	8.18375e-43	0.172171	0.814269	0.165804	0.152243	2.24167	Cancer
P02	HOXA9	8.20098e-43	0.124517	0.937996	0.118338	0.114591	2.91324	Cancer
P02	KCNQ5	8.98645e-43	0.0284163	0.670898	0.078254	0.201744	4.5613	Cancer
P02	SFRP1	9.17767e-43	0.0588746	0.81681	0.136408	0.166978	3.79428	Cancer
P02	2020-03-01	9.21107e-43	0.0274807	0.592184	0.0696414	0.22898	4.42956	Cancer
P02	IGF2BP1	9.43326e-43	0.0720199	0.736465	0.107206	0.174089	3.35415	Cancer
P02	MKX	1.12696e-42	0.0382546	0.895517	0.0818424	0.155325	4.54902	Cancer
P02	PIK3R5	1.21083e-42	0.255727	0.910038	0.207064	0.135744	1.83132	Cancer
P02	ATP10A	1.21856e-42	0.0358431	0.752413	0.0863944	0.230028	4.39176	Cancer
P02	HECW1	1.37009e-42	0.0309283	0.689668	0.0875848	0.215697	4.4789	Cancer
P02	SPHKAP	1.56999e-42	0.0503212	0.707923	0.107375	0.182328	3.81435	Cancer
P02	SMIM17	1.6604e-42	0.0966547	0.786944	0.118635	0.185273	3.02535	Cancer
P02	NPY2R	1.7472e-42	0.027742	0.623475	0.0677923	0.211377	4.49019	Cancer
P02	LOC392232	1.79856e-42	0.0487718	0.73947	0.10703	0.221601	3.92237	Cancer
P02	NKX2-8	1.86615e-42	0.0954529	0.795462	0.144678	0.146409	3.05893	Cancer
P02	SALL1	2.29366e-42	0.025303	0.869111	0.0957624	0.196406	5.10216	Cancer
P02	2020-03-11	2.90556e-42	0.0343904	0.73295	0.0755864	0.210172	4.41364	Cancer
P02	TBX5	3.05419e-42	0.0633026	0.612923	0.105106	0.200318	3.27537	Cancer
P02	TTC34	3.16277e-42	0.105127	0.877227	0.112047	0.165251	3.06082	Cancer
P02	DLX6	3.19977e-42	0.0493587	0.627081	0.0967109	0.216307	3.66728	Cancer
P02	CBLN4	3.26997e-42	0.0929677	0.768495	0.130488	0.182442	3.04723	Cancer
P02	DRD5	3.6365e-42	0.096642	0.753972	0.120483	0.191938	2.96379	Cancer
P02	CRISPLD1	3.64078e-42	0.0241968	0.668176	0.0574293	0.194743	4.78734	Cancer
P02	HOXA11	3.8725e-42	0.127802	0.743819	0.155706	0.163418	2.54104	Cancer
P02	CDO1	4.13696e-42	0.0965458	0.817201	0.1603	0.175992	3.08141	Cancer
P02	KCNIP4	4.56759e-42	0.0394987	0.727835	0.0878672	0.192139	4.20373	Cancer
P02	C12orf42	4.59066e-42	0.0303084	0.721911	0.0644855	0.184303	4.57403	Cancer
P02	BNC2	4.68616e-42	0.0106341	0.832344	0.0372705	0.204206	6.2904	Cancer
P02	LINC01248	4.81038e-42	0.0563432	0.814033	0.117241	0.179879	3.85277	Cancer
P02	DLK1	5.42357e-42	0.26206	0.89782	0.204601	0.125629	1.77653	Cancer
P02	PLK5	5.89734e-42	0.178743	0.764033	0.162808	0.154913	2.09575	Cancer
P02	SLC6A15	6.28416e-42	0.0408122	0.752155	0.0977731	0.189364	4.20396	Cancer
P02	ALX4	6.36536e-42	0.0484822	0.68882	0.0822144	0.190794	3.8286	Cancer
P02	KCND2	6.43772e-42	0.0239673	0.601908	0.0858818	0.239882	4.6504	Cancer
P02	ZIK1	6.90994e-42	0.0744835	0.652459	0.139193	0.202718	3.1309	Cancer
P02	COL2A1	7.19621e-42	0.180197	0.750112	0.20548	0.153773	2.05753	Cancer
P02	OLIG2	7.85322e-42	0.0321584	0.587506	0.0755581	0.208694	4.19134	Cancer
P02	EMILIN3	9.79397e-42	0.136956	0.641051	0.137102	0.174295	2.22672	Cancer
P02	LOC101929415	1.04716e-41	0.0584938	0.811031	0.112259	0.179869	3.7934	Cancer
P02	HOXD12	1.11196e-41	0.0694711	0.684906	0.0874208	0.211053	3.30142	Cancer
P02	GALNT13	1.15038e-41	0.0483902	0.805694	0.0843718	0.185971	4.05744	Cancer
P02	TMEM155	1.15904e-41	0.0751775	0.791924	0.127855	0.188272	3.39699	Cancer
P02	CRMP1	1.2092e-41	0.147152	0.878611	0.149961	0.159161	2.57791	Cancer
P02	CA4	1.23827e-41	0.09826	0.775708	0.131216	0.154725	2.98084	Cancer
P02	NGF	1.47616e-41	0.0956534	0.755335	0.143889	0.157515	2.98123	Cancer
P02	TACR3	1.49776e-41	0.072211	0.706857	0.127245	0.201608	3.29113	Cancer
P02	VSX1	1.79846e-41	0.164898	0.691621	0.154362	0.161793	2.06841	Cancer
P02	ZSCAN1	1.82424e-41	0.129251	0.876007	0.160521	0.133798	2.76077	Cancer
P02	PP12613	1.84922e-41	0.151576	0.805944	0.175083	0.150484	2.41064	Cancer
P02	SYT3	1.85327e-41	0.0213347	0.532046	0.0609729	0.213293	4.64028	Cancer
P02	TMEM26-AS1	1.90205e-41	0.0724528	0.807406	0.112048	0.224325	3.47818	Cancer
P02	FBXL7	2.0024e-41	0.0370125	0.739983	0.121954	0.238641	4.32141	Cancer
P02	AEBP1	2.07916e-41	0.18254	0.784527	0.1874	0.145937	2.10361	Cancer
P02	POU3F3	2.17389e-41	0.0763323	0.808073	0.128712	0.179646	3.40412	Cancer
P02	TRIM71	2.18801e-41	0.036362	0.952177	0.0669627	0.115224	4.71073	Cancer
P02	GBX2	2.25112e-41	0.0512323	0.729904	0.0975951	0.214953	3.83258	Cancer
P02	HOXD13	2.48279e-41	0.0563442	0.842301	0.0836685	0.204381	3.902	Cancer
P02	EYA4	2.57085e-41	0.0387897	0.875982	0.100118	0.201369	4.49716	Cancer
P02	SLC5A8	2.88745e-41	0.0327459	0.665032	0.0888548	0.227706	4.34404	Cancer
P02	LEP	3.3638e-41	0.339284	0.904369	0.212085	0.107829	1.41442	Cancer
P02	SLC35F4	3.36535e-41	0.0489184	0.771212	0.0859126	0.199241	3.97868	Cancer
P02	EFTUD1P1	3.94389e-41	0.0536331	0.630818	0.0913511	0.182438	3.55603	Cancer
P02	ADCY2	4.34931e-41	0.0577972	0.569065	0.107875	0.220822	3.29952	Cancer
P02	PTGDR	4.35783e-41	0.0861924	0.836665	0.133064	0.187323	3.27902	Cancer
P02	SFTA3	4.36542e-41	0.0421509	0.683135	0.0722193	0.178667	4.01853	Cancer
P02	RFTN1	4.66264e-41	0.0500041	0.765872	0.104069	0.218716	3.93698	Cancer
P02	SH3RF3-AS1	4.92441e-41	0.141039	0.771529	0.167052	0.159367	2.45163	Cancer
P02	NLGN1	5.19788e-41	0.0182106	0.693017	0.062543	0.229327	5.25004	Cancer
P02	KCNA5	5.32931e-41	0.0289233	0.554546	0.0625505	0.249315	4.261	Cancer
P02	RYR3	5.42955e-41	0.0399682	0.693176	0.124776	0.237904	4.1163	Cancer
P02	AGBL4	5.44826e-41	0.0674516	0.674922	0.119886	0.173053	3.3228	Cancer
P02	VSTM2A	6.24822e-41	0.0376156	0.631227	0.0862321	0.206325	4.06876	Cancer
P02	HAND2	7.3189e-41	0.0476799	0.596671	0.0908796	0.233773	3.64548	Cancer
P02	PDZRN3	9.10255e-41	0.0572083	0.832308	0.130225	0.159526	3.86282	Cancer
P02	FBXL21	1.05553e-40	0.128431	0.894857	0.141619	0.135504	2.80066	Cancer
P02	PRKCB	1.08837e-40	0.0397103	0.713318	0.104838	0.229973	4.16696	Cancer
P02	LINC01096	1.17795e-40	0.045144	0.639071	0.0765228	0.200022	3.82337	Cancer
P02	IGFBP7	1.22879e-40	0.0760328	0.918597	0.152033	0.200999	3.59474	Cancer
P02	USP6	1.2918e-40	0.243628	0.924289	0.192179	0.127461	1.92367	Cancer
P02	LOC401463	1.29701e-40	0.0795828	0.735615	0.115154	0.202559	3.20842	Cancer
P02	FBLN2	1.31477e-40	0.187914	0.803941	0.158026	0.173634	2.09702	Cancer
P02	ZNF835	1.32046e-40	0.122961	0.821116	0.150947	0.159224	2.73939	Cancer
P02	CACNA1H	1.50718e-40	0.0815236	0.680599	0.116121	0.204566	3.06151	Cancer
P02	FNDC1	1.81758e-40	0.0300595	0.811932	0.0862266	0.218699	4.75547	Cancer
P02	GPR26	1.99569e-40	0.116478	0.760928	0.131273	0.214887	2.7077	Cancer
P02	HKR1	2.13387e-40	0.082216	0.843604	0.164293	0.189399	3.35908	Cancer
P02	GRIN1	2.27155e-40	0.0880318	0.708833	0.113662	0.202258	3.00935	Cancer
P02	KCNH7	2.32712e-40	0.0372783	0.735944	0.0947521	0.235044	4.30319	Cancer
P02	BARHL2	2.70907e-40	0.101042	0.823879	0.11566	0.174249	3.02747	Cancer
P02	BCAN	2.79581e-40	0.0618241	0.892888	0.124099	0.143444	3.85224	Cancer
P02	HOXA5	2.98145e-40	0.152592	0.958792	0.230544	0.092354	2.65154	Cancer
P02	LOC100190940	3.09393e-40	0.113275	0.91495	0.179033	0.120824	3.01387	Cancer
P02	SLITRK3	3.8826e-40	0.0545391	0.753606	0.12838	0.188252	3.78845	Cancer
P02	PDE10A	4.1927e-40	0.0141061	0.788954	0.0412454	0.245087	5.80555	Cancer
P02	ADAMTS18	4.24386e-40	0.0341477	0.615656	0.0860782	0.243569	4.17227	Cancer
P02	IRX1	4.58892e-40	0.0337951	0.900562	0.0618419	0.172672	4.73594	Cancer
P02	CACNG8	7.40556e-40	0.0449601	0.574544	0.0927427	0.23126	3.6757	Cancer
P02	B4GALNT2	7.40736e-40	0.220724	0.909118	0.216319	0.116437	2.04222	Cancer
P02	LOC101928847	7.74805e-40	0.0716467	0.758661	0.139335	0.213976	3.40448	Cancer
P02	LAYN	7.93383e-40	0.135223	0.772589	0.185142	0.144225	2.51436	Cancer
P02	ECEL1P2	8.6456e-40	0.0970195	0.787587	0.199088	0.169803	3.02109	Cancer
P02	MYLK	9.69341e-40	0.0474463	0.556631	0.0906442	0.248592	3.55235	Cancer
P02	SIX6	1.12265e-39	0.0743852	0.632024	0.127543	0.226961	3.08689	Cancer
P02	P2RX2	1.16076e-39	0.0614595	0.696908	0.105203	0.206277	3.50326	Cancer
P02	UCHL1-AS1	1.31281e-39	0.0537399	0.55821	0.103306	0.241908	3.37674	Cancer
P02	PXDN	1.31531e-39	0.0950483	0.817733	0.128563	0.197904	3.1049	Cancer
P02	ANKRD60	1.43968e-39	0.18214	0.918785	0.199534	0.149579	2.33468	Cancer
P02	CPEB1	1.49044e-39	0.156811	0.78899	0.200514	0.184321	2.33098	Cancer
P02	HOXD9	1.67158e-39	0.109552	0.841843	0.136142	0.17533	2.94193	Cancer
P02	CNR1	1.74171e-39	0.0214909	0.528007	0.0867601	0.23966	4.61876	Cancer
P02	GALNT9	2.13678e-39	0.104616	0.707977	0.16986	0.192827	2.7586	Cancer
P02	LOC101928416	2.13678e-39	0.104616	0.707977	0.16986	0.192827	2.7586	Cancer
P02	CHAT	2.34131e-39	0.122091	0.750685	0.183694	0.237315	2.62025	Cancer
P02	ALOX12	2.39775e-39	0.26475	0.965196	0.213249	0.0829629	1.86619	Cancer
P02	HOXA10-AS	2.81372e-39	0.142265	0.908448	0.134242	0.108774	2.67483	Cancer
P02	KLRG2	2.91308e-39	0.205157	0.728846	0.206167	0.145148	1.82889	Cancer
P02	FERD3L	3.17039e-39	0.0599088	0.648385	0.128524	0.220636	3.43601	Cancer
P02	SFRP2	3.20959e-39	0.0786954	0.739224	0.108863	0.191955	3.23166	Cancer
P02	HOXB4	3.60693e-39	0.0648339	0.926727	0.106494	0.132381	3.83732	Cancer
P02	DLX5	3.87944e-39	0.0402846	0.588556	0.111981	0.226427	3.86888	Cancer
P02	MTMR7	4.26039e-39	0.109366	0.904199	0.149629	0.13915	3.04748	Cancer
P02	TRIL	4.95718e-39	0.240478	0.946712	0.237509	0.132471	1.97702	Cancer
P02	ZFP28	5.13575e-39	0.0753285	0.66329	0.142115	0.202754	3.13837	Cancer
P02	LOC200726	5.29544e-39	0.0626625	0.635957	0.113748	0.236589	3.34325	Cancer
P02	ZNF677	5.84819e-39	0.134157	0.817025	0.165988	0.141243	2.60646	Cancer
P02	FZD9	5.91937e-39	0.247279	0.836127	0.217537	0.16691	1.75758	Cancer
P02	KCNA6	6.14652e-39	0.0541129	0.754005	0.115195	0.189628	3.80053	Cancer
P02	SYT14	7.4703e-39	0.0482688	0.787958	0.0965518	0.216667	4.02896	Cancer
P02	RGS22	7.77769e-39	0.194468	0.88966	0.208967	0.121907	2.19372	Cancer
P02	LINC00693	8.4165e-39	0.0421556	0.810282	0.124894	0.161861	4.26463	Cancer
P02	LRRC24	8.82069e-39	0.346589	0.949429	0.239097	0.0909432	1.45383	Cancer
P02	ALX1	9.00359e-39	0.074741	0.826049	0.136211	0.152331	3.46625	Cancer
P02	UNC5D	9.41431e-39	0.0606951	0.850556	0.10433	0.170892	3.80876	Cancer
P02	INA	9.54893e-39	0.0622903	0.79866	0.0893647	0.176725	3.6805	Cancer
P02	ACTN2	1.05318e-38	0.136198	0.79292	0.174554	0.172358	2.54147	Cancer
P02	ADRB3	1.13586e-38	0.208312	0.78132	0.194275	0.162614	1.90717	Cancer
P02	GLRB	1.31859e-38	0.0356829	0.713351	0.0985843	0.193111	4.32131	Cancer
P02	ADAM12	1.46202e-38	0.123193	0.848163	0.155127	0.126938	2.78343	Cancer
P02	VWDE	1.46967e-38	0.0915703	0.789174	0.147069	0.127374	3.10739	Cancer
P02	CDX1	1.49187e-38	0.310065	0.869969	0.207333	0.132	1.48839	Cancer
P02	TDRP	1.74674e-38	0.129247	0.841482	0.178969	0.159776	2.7028	Cancer
P02	ZSCAN18	1.87057e-38	0.172551	0.875725	0.175876	0.122728	2.34346	Cancer
P02	ZNF354C	1.95566e-38	0.131847	0.75876	0.177048	0.20711	2.52477	Cancer
P02	SLFN11	2.00702e-38	0.0389297	0.546862	0.0777863	0.2295	3.81223	Cancer
P02	HOXD10	2.05248e-38	0.148364	0.829432	0.159012	0.183143	2.48298	Cancer
P02	ZNF518B	2.14221e-38	0.197946	0.830917	0.165712	0.187531	2.0696	Cancer
P02	GPX7	2.51241e-38	0.100973	0.883027	0.155769	0.162461	3.12849	Cancer
P02	PCDHAC2	2.5485e-38	0.0209064	0.638724	0.0684573	0.203529	4.93318	Cancer
P02	DKK2	2.62041e-38	0.0390708	0.596187	0.083712	0.215739	3.9316	Cancer
P02	UCHL1	2.69023e-38	0.0782217	0.768865	0.154906	0.209732	3.29709	Cancer
P02	SNCAIP	2.88348e-38	0.142939	0.699508	0.169563	0.207998	2.29094	Cancer
P02	SCUBE1	3.05915e-38	0.0595487	0.566926	0.0845167	0.2258	3.25102	Cancer
P02	FIGLA	3.13786e-38	0.169024	0.819153	0.166101	0.156314	2.2769	Cancer
P02	BOLL	3.24121e-38	0.263328	0.79244	0.202661	0.140198	1.58944	Cancer
P02	PAUPAR	3.30296e-38	0.137936	0.828307	0.173843	0.166904	2.58617	Cancer
P02	EMX2OS	3.43477e-38	0.0540137	0.716626	0.0865362	0.210538	3.72982	Cancer
P02	LOC101927359	3.5091e-38	0.0337893	0.757358	0.080264	0.178975	4.48634	Cancer
P02	AMPH	3.54508e-38	0.105058	0.691855	0.167199	0.225673	2.71929	Cancer
P02	PHOX2A	3.70468e-38	0.111701	0.655682	0.137081	0.183152	2.55336	Cancer
P02	TSPAN11	3.89874e-38	0.217873	0.869395	0.21826	0.125286	1.99653	Cancer
P02	ZNF560	4.33423e-38	0.109809	0.767137	0.135028	0.174213	2.80449	Cancer
P02	SLC6A11	4.36489e-38	0.146678	0.840319	0.187869	0.166029	2.51829	Cancer
P02	GSX1	4.4355e-38	0.0742364	0.729223	0.10297	0.215741	3.29616	Cancer
P02	PCDH8	5.71062e-38	0.07226	0.791991	0.130506	0.191356	3.45421	Cancer
P02	KCNQ1DN	6.43054e-38	0.253134	0.851896	0.183605	0.144393	1.75077	Cancer
P02	CARTPT	6.53271e-38	0.108268	0.649974	0.142916	0.198178	2.58578	Cancer
P02	PCDH10	7.62277e-38	0.0265091	0.751507	0.060343	0.206934	4.82523	Cancer
P02	DCDC2C	8.35893e-38	0.128968	0.912533	0.13932	0.160627	2.82287	Cancer
P02	ZNF804A	9.49245e-38	0.0201432	0.812444	0.0579005	0.230083	5.33391	Cancer
P02	SRD5A2	1.01823e-37	0.251384	0.83924	0.231957	0.124509	1.73919	Cancer
P02	ADRA1D	1.10091e-37	0.0766807	0.744925	0.122771	0.184731	3.28016	Cancer
P02	TBX4	1.20386e-37	0.337298	0.910218	0.215457	0.142111	1.43219	Cancer
P02	STAC	1.67063e-37	0.0819965	0.648997	0.168658	0.217742	2.98458	Cancer
P02	KIF19	1.73623e-37	0.156604	0.74219	0.178134	0.18485	2.24467	Cancer
P02	VGLL2	2.04609e-37	0.0247577	0.554362	0.0601557	0.244923	4.48488	Cancer
P02	GLT1D1	2.10296e-37	0.214851	0.849964	0.178537	0.159517	1.98407	Cancer
P02	DDX25	2.40957e-37	0.105425	0.740469	0.152202	0.214618	2.81222	Cancer
P02	CA3	2.47337e-37	0.176511	0.981064	0.242172	0.0440905	2.47459	Cancer
P02	FMN2	2.69689e-37	0.028094	0.725842	0.114521	0.24062	4.69132	Cancer
P02	TRPA1	3.19491e-37	0.167547	0.814018	0.211766	0.178581	2.2805	Cancer
P02	LINC00461	3.25834e-37	0.0763861	0.615868	0.1189	0.241457	3.01124	Cancer
P02	NPFFR1	3.76292e-37	0.0533064	0.675998	0.0942176	0.202365	3.66464	Cancer
P02	RAX	3.92207e-37	0.0563319	0.809387	0.0792554	0.208214	3.8448	Cancer
P02	ANGPTL2	4.07847e-37	0.219311	0.804941	0.210346	0.209016	1.8759	Cancer
P02	ZNF876P	4.11262e-37	0.133774	0.942235	0.213277	0.141623	2.81629	Cancer
P02	ASTN1	4.38762e-37	0.054382	0.614778	0.155495	0.19341	3.49886	Cancer
P02	PEX5L	4.83523e-37	0.0346594	0.729949	0.0657657	0.210025	4.39648	Cancer
P02	ADAM32	5.43416e-37	0.219786	0.966731	0.242163	0.115887	2.13701	Cancer
P02	ZNF540	5.92654e-37	0.256007	0.820855	0.202775	0.160683	1.68094	Cancer
P02	HOXD8	7.5552e-37	0.08213	0.886606	0.117403	0.203794	3.43231	Cancer
P02	ARHGAP20	9.91527e-37	0.0907522	0.695634	0.180971	0.162631	2.93832	Cancer
P02	NGB	1.03495e-36	0.2013	0.832807	0.223582	0.137408	2.04863	Cancer
P02	LOC101929608	1.0395e-36	0.0390096	0.612477	0.0976292	0.227095	3.97276	Cancer
P02	EXOC3L2	1.20687e-36	0.253196	0.872421	0.244769	0.12107	1.78477	Cancer
P02	ACTL6B	1.36113e-36	0.260966	0.802049	0.228902	0.117418	1.61983	Cancer
P02	ZKSCAN7	1.36886e-36	0.0766024	0.669908	0.133631	0.184131	3.1285	Cancer
P02	SYT10	1.3773e-36	0.0715766	0.897798	0.139857	0.132475	3.64883	Cancer
P02	LVRN	1.50687e-36	0.185222	0.718358	0.224815	0.172202	1.95545	Cancer
P02	CNTNAP5	1.64574e-36	0.0686327	0.72826	0.111016	0.231425	3.40749	Cancer
P02	OTP	1.74197e-36	0.150783	0.813778	0.155386	0.170683	2.43217	Cancer
P02	GRIK1	2.12688e-36	0.0131628	0.667701	0.0475467	0.225089	5.66466	Cancer
P02	AARD	2.47274e-36	0.104907	0.806884	0.156138	0.190278	2.94325	Cancer
P02	PTPN5	3.53147e-36	0.267444	0.809359	0.227911	0.171533	1.59755	Cancer
P02	ECEL1	3.75826e-36	0.083267	0.751653	0.0946609	0.217729	3.17425	Cancer
P02	KCNA4	3.8687e-36	0.0607913	0.622886	0.114985	0.227904	3.35703	Cancer
P02	NECAB1	4.13927e-36	0.160941	0.698383	0.200292	0.172412	2.11749	Cancer
P02	QRFPR	4.40293e-36	0.0542443	0.810859	0.114176	0.233201	3.90191	Cancer
P02	NRK	4.43547e-36	0.0770506	0.782093	0.146298	0.184557	3.34346	Cancer
P02	TLL1	5.77402e-36	0.0167797	0.725659	0.0605782	0.220754	5.4345	Cancer
P02	NOVA1	5.78895e-36	0.0231375	0.712294	0.084343	0.222598	4.94417	Cancer
P02	LECT1	5.88503e-36	0.0900741	0.618215	0.113176	0.21637	2.77892	Cancer
P02	CMTM2	5.95898e-36	0.455919	0.96071	0.240006	0.0868964	1.07532	Cancer
P02	ZNF528-AS1	7.05646e-36	0.0738869	0.605081	0.162851	0.237305	3.03374	Cancer
P02	CNKSR2	7.48033e-36	0.0510845	0.779105	0.134385	0.19553	3.93086	Cancer
P02	VSTM4	7.52592e-36	0.166335	0.818869	0.17535	0.199536	2.29954	Cancer
P02	RXFP3	8.05936e-36	0.061376	0.697492	0.0810916	0.212228	3.50643	Cancer
P02	VMO1	9.81841e-36	0.13139	0.873474	0.186896	0.159561	2.73291	Cancer
P02	LAMA1	1.06013e-35	0.12395	0.663855	0.1697	0.223482	2.42111	Cancer
P02	FRRS1L	1.14444e-35	0.170513	0.831159	0.206738	0.172501	2.28524	Cancer
P02	SST	1.24555e-35	0.108413	0.812956	0.141022	0.144072	2.90664	Cancer
P02	C4orf22	1.38917e-35	0.00818575	0.68746	0.036199	0.206278	6.39202	Cancer
P02	LOC339529	1.52685e-35	0.109457	0.681449	0.161573	0.211928	2.63824	Cancer
P02	ADCYAP1	1.63653e-35	0.0716716	0.636654	0.131981	0.213655	3.15104	Cancer
P02	TMEM74	1.94838e-35	0.0692782	0.643599	0.157486	0.222299	3.21569	Cancer
P02	IRF4	2.37049e-35	0.0614404	0.756118	0.103826	0.205887	3.62135	Cancer
P02	EPHX3	2.64756e-35	0.359087	0.925545	0.24566	0.135324	1.36597	Cancer
P02	LINC01231	2.88461e-35	0.0714259	0.666879	0.092545	0.224356	3.2229	Cancer
P02	FRMPD4	3.00229e-35	0.0351429	0.578827	0.081178	0.21	4.04183	Cancer
P02	C17orf104	3.14075e-35	0.198521	0.824467	0.180348	0.198259	2.05417	Cancer
P02	DPYS	3.46862e-35	0.096211	0.888803	0.121304	0.153835	3.20759	Cancer
P02	KCNA3	4.07711e-35	0.302396	0.878589	0.18734	0.164865	1.53875	Cancer
P02	DLEU7	4.45552e-35	0.250315	0.928079	0.203436	0.136307	1.8905	Cancer
P02	ZNF625	6.02111e-35	0.10552	0.636915	0.179713	0.203033	2.59358	Cancer
P02	ZNF625-ZNF20	6.02111e-35	0.10552	0.636915	0.179713	0.203033	2.59358	Cancer
P02	VSX2	1.00548e-34	0.15988	0.667981	0.180381	0.201629	2.06282	Cancer
P02	ANKK1	1.24654e-34	0.159503	0.904954	0.203474	0.134097	2.50426	Cancer
P02	GRM2	1.57881e-34	0.242209	0.889897	0.225119	0.1315	1.87739	Cancer
P02	SLC7A14	1.58176e-34	0.123286	0.712614	0.167523	0.192831	2.53111	Cancer
P02	IGFBP7-AS1	1.9229e-34	0.12531	0.877843	0.237414	0.195926	2.80846	Cancer
P02	C10orf11	2.20821e-34	0.0579236	0.593738	0.1071	0.239571	3.3576	Cancer
P02	NUPR1L	2.2471e-34	0.173037	0.712194	0.199354	0.2303	2.04119	Cancer
P02	LINC01475	2.67251e-34	0.23132	0.764785	0.221468	0.201545	1.72516	Cancer
P02	EMX2	2.71905e-34	0.122026	0.698584	0.135082	0.182993	2.51724	Cancer
P02	RPRM	4.10329e-34	0.0483661	0.798042	0.124233	0.203669	4.0444	Cancer
P02	ITGA4	4.58187e-34	0.0895548	0.67742	0.156545	0.179847	2.91921	Cancer
P02	PTPRN	5.09428e-34	0.142815	0.747092	0.166659	0.158982	2.38713	Cancer
P02	LINGO3	6.06723e-34	0.225663	0.743444	0.19313	0.200396	1.72005	Cancer
P02	TRIM58	6.13591e-34	0.144386	0.749121	0.16166	0.226321	2.37527	Cancer
P02	ALOX15B	6.22052e-34	0.284165	0.839885	0.233151	0.164422	1.56346	Cancer
P02	YBX3P1	6.66509e-34	0.16399	0.818138	0.179856	0.188786	2.31873	Cancer
P02	CERS3	1.03542e-33	0.309638	0.856704	0.241608	0.144109	1.46822	Cancer
P02	MPPED1	1.3199e-33	0.122506	0.742694	0.160155	0.210388	2.59991	Cancer
P02	GPR78	1.46104e-33	0.173988	0.722726	0.168314	0.207805	2.05446	Cancer
P02	GSTM2	1.49802e-33	0.0993907	0.720602	0.183071	0.246373	2.85802	Cancer
P02	CCDC67	1.59503e-33	0.0580486	0.741236	0.100936	0.227275	3.6746	Cancer
P02	NEFH	1.69815e-33	0.0946306	0.757659	0.100438	0.170796	3.00117	Cancer
P02	HOXB8	1.96785e-33	0.131989	0.880399	0.172487	0.164576	2.73774	Cancer
P02	MOS	2.26419e-33	0.0981483	0.834926	0.196581	0.148359	3.08861	Cancer
P02	LINC00485	2.33391e-33	0.0833449	0.606456	0.133216	0.204047	2.86324	Cancer
P02	SOX3	2.33448e-33	0.11026	0.856346	0.161929	0.156124	2.95728	Cancer
P02	GNG4	2.79397e-33	0.109762	0.696966	0.155505	0.244283	2.66672	Cancer
P02	BNC1	3.8454e-33	0.142364	0.926229	0.145877	0.202678	2.70178	Cancer
P02	ZIC3	4.04483e-33	0.131889	0.821523	0.221761	0.167228	2.63898	Cancer
P02	C14orf39	4.09713e-33	0.0853215	0.950756	0.139611	0.0854937	3.47809	Cancer
P02	HOXA-AS3	4.20929e-33	0.150363	0.965085	0.237303	0.0708149	2.68221	Cancer
P02	PSKH2	4.23289e-33	0.26313	0.778087	0.213749	0.168703	1.56416	Cancer
P02	SLC10A4	4.73284e-33	0.144929	0.880932	0.168103	0.186912	2.60368	Cancer
P02	PFN3	4.94819e-33	0.236144	0.736616	0.207865	0.207902	1.64124	Cancer
P02	KCNC2	5.32542e-33	0.0542713	0.762929	0.122967	0.198569	3.81329	Cancer
P02	CR1L	5.84489e-33	0.157375	0.725633	0.1798	0.244619	2.20504	Cancer
P02	LOC644554	6.45328e-33	0.15817	0.666739	0.184752	0.192633	2.07565	Cancer
P02	ZNF582-AS1	7.02774e-33	0.085245	0.790581	0.155145	0.19796	3.21323	Cancer
P02	ZNF582	7.59959e-33	0.0879753	0.793641	0.158169	0.197369	3.17332	Cancer
P02	C10orf53	7.64935e-33	0.120054	0.726454	0.16184	0.205523	2.59719	Cancer
P02	CDH8	1.09686e-32	0.0414144	0.647694	0.0868508	0.2321	3.96711	Cancer
P02	PTCHD4	1.25521e-32	0.0635539	0.819591	0.13437	0.22167	3.68885	Cancer
P02	HOXD4	1.94753e-32	0.0921977	0.693055	0.134368	0.189843	2.91017	Cancer
P02	M1AP	2.10603e-32	0.292161	0.943444	0.230047	0.129562	1.69117	Cancer
P02	ZNF649-AS1	2.12253e-32	0.0749369	0.97286	0.154381	0.0610189	3.69848	Cancer
P02	CHL1	3.09688e-32	0.0564873	0.635446	0.138407	0.249833	3.49177	Cancer
P02	MTNR1B	3.46424e-32	0.126346	0.748678	0.231788	0.184635	2.56696	Cancer
P02	ARHGAP36	4.51372e-32	0.180218	0.812818	0.212196	0.188128	2.17319	Cancer
P02	SPAG6	5.67043e-32	0.103335	0.852739	0.120523	0.237611	3.04478	Cancer
P02	CFAP74	6.65324e-32	0.286875	0.829213	0.226417	0.16139	1.53132	Cancer
P02	ZNF542P	6.76341e-32	0.0821883	0.748833	0.156616	0.200027	3.18764	Cancer
P02	TTYH1	7.10276e-32	0.150375	0.81045	0.201467	0.182792	2.43016	Cancer
P02	ZNF577	1.59539e-31	0.0937896	0.967549	0.158212	0.0634096	3.36683	Cancer
P02	SNAP91	1.64426e-31	0.0513264	0.831238	0.084552	0.248323	4.01749	Cancer
P02	ZNF154	1.68441e-31	0.112179	0.949974	0.212662	0.189154	3.08209	Cancer
P02	ZNF781	1.79513e-31	0.176252	0.848373	0.232638	0.172319	2.26706	Cancer
P02	MEIOB	1.80521e-31	0.228215	0.755253	0.176863	0.215692	1.72656	Cancer
P02	SMOC2	2.07199e-31	0.0523648	0.726532	0.109027	0.210892	3.79436	Cancer
P02	GABRA5	2.75611e-31	0.173345	0.713004	0.216584	0.21495	2.04026	Cancer
P02	DSC3	2.90748e-31	0.0939268	0.810235	0.144072	0.173449	3.10873	Cancer
P02	FLJ26850	3.01781e-31	0.187672	0.73942	0.215284	0.199972	1.97818	Cancer
P02	TBX15	3.56953e-31	0.215732	0.939578	0.181647	0.155482	2.12278	Cancer
P02	CLVS1	4.91939e-31	0.0898058	0.759626	0.180447	0.165512	3.08041	Cancer
P02	LINC01201	5.59699e-31	0.138888	0.777369	0.187627	0.236949	2.48467	Cancer
P02	KCNS3	7.91989e-31	0.0862306	0.836156	0.138265	0.190405	3.2775	Cancer
P02	ZNF728	8.15163e-31	0.150791	0.72275	0.189306	0.196298	2.26095	Cancer
P02	LIN7A	8.84103e-31	0.100736	0.764652	0.210094	0.172402	2.92423	Cancer
P02	C1orf87	9.96194e-31	0.217488	0.804947	0.21396	0.199318	1.88796	Cancer
P02	ZIC1	1.65562e-30	0.157259	0.798645	0.163002	0.186597	2.34441	Cancer
P02	MSX2P1	1.70711e-30	0.145131	0.688703	0.207017	0.198216	2.24653	Cancer
P02	OLIG1	1.77141e-30	0.0390628	0.707057	0.0898223	0.197852	4.17796	Cancer
P02	FAM162B	1.83342e-30	0.107574	0.885736	0.132646	0.181583	3.04155	Cancer
P02	KRT72	1.9523e-30	0.37147	0.876146	0.224715	0.133268	1.23792	Cancer
P02	ELMO1	2.0052e-30	0.0500613	0.605317	0.135468	0.23235	3.59592	Cancer
P02	ADAMTS5	3.50296e-30	0.0244472	0.744048	0.0617084	0.232555	4.92765	Cancer
P02	ZNF578	4.17395e-30	0.200447	0.818252	0.23113	0.184569	2.02932	Cancer
P02	GABRQ	4.24312e-30	0.0972499	0.628664	0.167719	0.230043	2.69252	Cancer
P02	UNC80	4.80636e-30	0.0757568	0.660121	0.179939	0.226297	3.12328	Cancer
P02	PRPH	5.01367e-30	0.275853	0.823679	0.227992	0.177974	1.57818	Cancer
P02	KLHL34	5.15733e-30	0.172423	0.904384	0.225123	0.135134	2.39098	Cancer
P02	SLITRK2	6.62639e-30	0.0872773	0.767169	0.174455	0.214481	3.13587	Cancer
P02	CHRM2	7.20429e-30	0.0470143	0.603638	0.135022	0.234522	3.68251	Cancer
P02	RIMS1	1.10984e-29	0.0363389	0.669051	0.0864033	0.243609	4.20253	Cancer
P02	OTX2	1.68306e-29	0.125531	0.671531	0.153009	0.189297	2.41941	Cancer
P02	LRRTM1	2.26252e-29	0.0659288	0.616203	0.172982	0.220879	3.22443	Cancer
P02	PCDHGB6	2.36226e-29	0.18239	0.944802	0.169679	0.111531	2.37298	Cancer
P02	PABPC4L	2.66948e-29	0.0560109	0.630827	0.0938295	0.234377	3.49346	Cancer
P02	LOC100287592	2.71736e-29	0.0599669	0.760436	0.114657	0.243168	3.66459	Cancer
P02	C11orf88	3.06781e-29	0.190543	0.819744	0.197863	0.169644	2.10506	Cancer
P02	CDH13	3.10143e-29	0.0783417	0.624818	0.130541	0.223119	2.99558	Cancer
P02	MYO3A	3.39177e-29	0.222959	0.734436	0.239905	0.224515	1.71986	Cancer
P02	TCTEX1D1	3.54021e-29	0.226708	0.922259	0.200588	0.119485	2.02434	Cancer
P02	RAB6C	3.95757e-29	0.0860628	0.774413	0.170643	0.244838	3.16964	Cancer
P02	ELOVL2	4.00001e-29	0.191487	0.859118	0.198083	0.170174	2.16561	Cancer
P02	CR1	5.52141e-29	0.119815	0.715391	0.204091	0.236226	2.57792	Cancer
P02	GOLGA2P9	6.31504e-29	0.17236	0.695812	0.20967	0.20171	2.01328	Cancer
P02	EVX2	6.62165e-29	0.121188	0.770068	0.142143	0.214255	2.66775	Cancer
P02	ZSWIM2	1.7209e-28	0.112029	0.740098	0.16918	0.243022	2.72384	Cancer
P02	ZIC5	1.89156e-28	0.0849508	0.632622	0.122522	0.243499	2.89664	Cancer
P02	ZFP42	2.11384e-28	0.228816	0.760612	0.226209	0.201603	1.73298	Cancer
P02	LPL	2.56661e-28	0.0837662	0.60849	0.163645	0.210066	2.86079	Cancer
P02	PCDHGB7	2.93393e-28	0.136526	0.809461	0.193963	0.202204	2.56779	Cancer
P02	TAL1	2.95855e-28	0.143811	0.715816	0.178835	0.177415	2.31541	Cancer
P02	PCDHGA11	3.77946e-28	0.188437	0.935882	0.192747	0.146107	2.31224	Cancer
P02	ANKRD20A11P	4.61386e-28	0.17902	0.87162	0.194272	0.180224	2.28358	Cancer
P02	ZPBP2	6.64774e-28	0.393788	0.946799	0.225593	0.13986	1.26564	Cancer
P02	LOC102724623	7.14684e-28	0.0691978	0.829767	0.166918	0.235676	3.58391	Cancer
P02	LYPD5	1.37734e-27	0.231388	0.809755	0.247397	0.132656	1.80717	Cancer
P02	WNK3	1.6368e-27	0.0985312	0.810242	0.207859	0.221828	3.0397	Cancer
P02	CA10	1.75744e-27	0.076592	0.594292	0.135684	0.232008	2.95591	Cancer
P02	NKX2-4	1.99126e-27	0.103996	0.853476	0.13906	0.209255	3.03682	Cancer
P02	ELAVL4	2.45623e-27	0.0890544	0.732999	0.146232	0.225646	3.04105	Cancer
P02	PYDC1	2.53779e-27	0.12844	0.768429	0.197031	0.207784	2.58082	Cancer
P02	PCDH19	3.23303e-27	0.0914951	0.715382	0.201129	0.226651	2.96695	Cancer
P02	HTR2C	3.24016e-27	0.0833821	0.822865	0.121048	0.205409	3.30285	Cancer
P02	SHROOM4	3.58603e-27	0.211645	0.773845	0.248716	0.163534	1.8704	Cancer
P02	PAK7	3.72234e-27	0.0562517	0.617284	0.104819	0.235531	3.45596	Cancer
P02	SIM1	4.51514e-27	0.0635008	0.751619	0.127347	0.231744	3.56516	Cancer
P02	RAB37	5.98742e-27	0.230115	0.759012	0.223919	0.236266	1.72177	Cancer
P02	FAM19A5	1.13032e-26	0.118498	0.740958	0.145274	0.230645	2.64453	Cancer
P02	PABPC5	2.53402e-26	0.0463965	0.835245	0.115117	0.237116	4.17011	Cancer
P02	PRRG3	3.29508e-26	0.125851	0.687813	0.18681	0.246196	2.4503	Cancer
P02	PCDHGA5	3.37129e-26	0.184525	0.761613	0.208318	0.22884	2.04524	Cancer
P02	MCHR2-AS1	3.93649e-26	0.0890877	0.80413	0.161385	0.198071	3.17413	Cancer
P02	PCDHA8	4.21461e-26	0.223951	0.756354	0.185998	0.192878	1.75588	Cancer
P02	SYN3	4.6018e-26	0.248522	0.779573	0.225314	0.204255	1.64931	Cancer
P02	ID4	5.38452e-26	0.0570315	0.920819	0.113233	0.177192	4.01309	Cancer
P02	PCDHGA2	5.65331e-26	0.130902	0.682253	0.203296	0.233214	2.38182	Cancer
P02	ZNF177	5.81335e-26	0.14651	0.724866	0.185579	0.212986	2.30671	Cancer
P02	PCDHGA4	8.06718e-26	0.171206	0.731137	0.19799	0.214171	2.0944	Cancer
P02	GAL3ST3	1.11657e-25	0.275325	0.799993	0.245313	0.15225	1.53885	Cancer
P02	OPRM1	1.69039e-25	0.131186	0.890882	0.204054	0.203397	2.76362	Cancer
P02	LINC00629	2.25679e-25	0.116603	0.706325	0.217306	0.217782	2.59873	Cancer
P02	GPR143	3.17233e-25	0.22591	0.88004	0.242486	0.1597	1.96182	Cancer
P02	ZFHX4-AS1	3.56107e-25	0.101384	0.751898	0.212192	0.201809	2.8907	Cancer
P02	NRN1	4.6524e-25	0.0619141	0.678931	0.0953697	0.234549	3.45493	Cancer
P02	HPSE2	4.88329e-25	0.200138	0.749064	0.2287	0.209747	1.90409	Cancer
P02	PCDHA10	5.26272e-25	0.17862	0.771523	0.201531	0.157982	2.11082	Cancer
P02	P2RY6	6.91542e-25	0.102669	0.657567	0.160798	0.235261	2.67913	Cancer
P02	FOXD3-AS1	7.01696e-25	0.105196	0.919901	0.173053	0.152153	3.1284	Cancer
P02	OTX2-AS1	7.34479e-25	0.0680598	0.635962	0.129359	0.197485	3.22407	Cancer
P02	DMRT2	9.25107e-25	0.0525099	0.69628	0.120696	0.203399	3.72901	Cancer
P02	DKFZP434H168	1.28077e-24	0.0761103	0.83176	0.176292	0.227624	3.45	Cancer
P02	GCM2	1.92756e-24	0.133346	0.889754	0.164901	0.174572	2.73823	Cancer
P02	ARMCX1	5.73895e-24	0.0714949	0.657675	0.165431	0.177432	3.20146	Cancer
P02	ELAVL2	5.82456e-24	0.0433992	0.624533	0.0881534	0.248564	3.84704	Cancer
P02	HIST1H3G	5.93243e-24	0.143285	0.916098	0.200266	0.183706	2.67661	Cancer
P02	GRIA2	6.13901e-24	0.132155	0.880101	0.198084	0.211161	2.73543	Cancer
P02	DGKK	6.74596e-24	0.11121	0.626322	0.215085	0.178864	2.49362	Cancer
P02	TCF15	9.64067e-24	0.096824	0.624892	0.104058	0.245109	2.69017	Cancer
P02	PCDHGA12	1.09377e-23	0.168316	0.955898	0.219401	0.0987185	2.50569	Cancer
P02	TBX18	1.23955e-23	0.0550192	0.840796	0.102704	0.158672	3.93375	Cancer
P02	HMGCLL1	1.76074e-23	0.189047	0.720499	0.247437	0.20785	1.93025	Cancer
P02	DCAF12L2	1.94395e-23	0.167854	0.886545	0.221404	0.183699	2.40099	Cancer
P02	RFX6	1.95686e-23	0.0750743	0.766589	0.135195	0.223731	3.35206	Cancer
P02	OLIG3	8.48792e-23	0.10859	0.756529	0.168004	0.197938	2.80051	Cancer
P02	PCDHB15	2.99495e-22	0.155657	0.858223	0.225604	0.153981	2.46298	Cancer
P02	BEX1	4.56728e-22	0.0788202	0.94371	0.158696	0.125613	3.58171	Cancer
P02	TCEAL6	5.91767e-22	0.182689	0.772325	0.221538	0.195067	2.07982	Cancer
P02	NMBR	6.99134e-22	0.134276	0.857242	0.207512	0.21075	2.6745	Cancer
P02	NKX2-2	7.3711e-22	0.0957748	0.649414	0.190337	0.233048	2.76142	Cancer
P02	LRCH2	1.68548e-21	0.087199	0.608322	0.153218	0.242762	2.80245	Cancer
P02	PCDHA3	3.94702e-21	0.185754	0.706103	0.242505	0.219921	1.92649	Cancer
P02	PCDHA4	4.16215e-21	0.229463	0.761009	0.224334	0.219951	1.72965	Cancer
P02	TMEM255A	5.56428e-21	0.153584	0.837317	0.241174	0.133883	2.44675	Cancer
P02	LINC00577	6.87156e-21	0.114319	0.881088	0.122284	0.248776	2.94622	Cancer
P02	ZNF208	9.59294e-21	0.177321	0.67772	0.231596	0.237373	1.93432	Cancer
P02	ZDHHC15	1.6226e-20	0.110907	0.663712	0.218736	0.24739	2.58121	Cancer
P02	LOC100129940	2.4743e-20	0.141224	0.905291	0.228437	0.149713	2.68039	Cancer
P02	PCDHA12	3.77089e-20	0.183308	0.736993	0.235572	0.202106	2.00738	Cancer
P02	PCDHGA3	4.59234e-20	0.27997	0.83706	0.242919	0.193261	1.58006	Cancer
P02	ANKRD45	5.43005e-20	0.172546	0.674542	0.208473	0.226757	1.96693	Cancer
P02	LOC101927248	1.5822e-19	0.137963	0.929574	0.171876	0.142978	2.75228	Cancer
P02	WTH3DI	2.48799e-19	0.0753579	0.777542	0.136311	0.210778	3.36709	Cancer
P02	SALL3	3.79954e-19	0.0438774	0.915873	0.0585706	0.242581	4.3836	Cancer
P02	PCDHGA10	4.77609e-19	0.17787	0.922222	0.24506	0.140589	2.37429	Cancer
P02	ABHD12B	5.6509e-19	0.23032	0.771921	0.2236	0.230495	1.74481	Cancer
P02	RSPH9	4.49555e-18	0.18175	0.86448	0.216399	0.24344	2.24988	Cancer
P02	RESP18	5.22525e-18	0.163294	0.682176	0.243595	0.225922	2.06267	Cancer
P02	KLF8	2.46493e-17	0.116904	0.640942	0.204265	0.239597	2.45487	Cancer
P02	CDKN2A-AS1	2.59911e-17	0.194714	0.847759	0.206397	0.185616	2.1223	Cancer
P02	MYF6	3.7048e-17	0.201364	0.858012	0.228657	0.151832	2.09119	Cancer
P02	TCEAL5	2.90624e-16	0.128012	0.643893	0.216135	0.197585	2.33055	Cancer
P02	ARPP21	3.81136e-16	0.153594	0.709456	0.209637	0.173593	2.20759	Cancer
P02	LOC389705	2.9929e-15	0.143522	0.747487	0.226258	0.239211	2.38078	Cancer
P03	GJC2	1.39407e-24	0.808817	0.146054	0.227033	0.106987	-2.46931	Norm_epi
P03	SLC6A19	2.18545e-24	0.735497	0.137187	0.238708	0.096692	-2.42257	Norm_epi
P03	FLG-AS1	3.51793e-24	0.820592	0.286231	0.200593	0.164982	-1.51949	Norm_epi
P03	LINC01287	4.04657e-23	0.851935	0.250967	0.163495	0.189551	-1.76325	Norm_epi
P03	LAMA5-AS1	4.8342e-23	0.807523	0.291013	0.176194	0.194914	-1.47242	Norm_epi
P03	BGLAP	4.87452e-23	0.821537	0.26986	0.210949	0.147273	-1.60611	Norm_epi
P03	POM121L12	5.40265e-23	0.823558	0.150272	0.213977	0.168969	-2.4543	Norm_epi
P03	OVCH1	3.395e-22	0.738355	0.163159	0.229987	0.131319	-2.17803	Norm_epi
P03	OR2B11	5.54722e-22	0.693406	0.126643	0.237216	0.11205	-2.45293	Norm_epi
P03	LOC101927592	3.25559e-21	0.834882	0.174728	0.199269	0.209482	-2.25647	Norm_epi
P03	SFN	5.09699e-21	0.809093	0.0351808	0.23096	0.0750726	-4.52345	Norm_epi
P03	LINC01019	3.27256e-20	0.819575	0.305106	0.22998	0.161701	-1.42557	Norm_epi
P03	RXFP4	8.89849e-20	0.79743	0.0944156	0.190141	0.183657	-3.07826	Norm_epi
P03	SPTBN5	9.62443e-20	0.676431	0.0332442	0.248851	0.109624	-4.34677	Norm_epi
P03	LOC729159	1.17608e-19	0.753996	0.157217	0.24046	0.171702	-2.2618	Norm_epi
P03	LINC01264	3.90211e-19	0.739588	0.167508	0.239314	0.2179	-2.14249	Norm_epi
P03	USP17L17	8.00524e-19	0.820624	0.257165	0.186834	0.229922	-1.67403	Norm_epi
P03	SLC22A18	1.14758e-18	0.743894	0.0489291	0.23166	0.111475	-3.92633	Norm_epi
P03	OR2T11	1.90782e-18	0.870829	0.0564553	0.193854	0.117672	-3.94721	Norm_epi
P03	LOC101928535	1.94215e-18	0.9522	0.165238	0.111137	0.174434	-2.52672	Norm_epi
P03	LOC286083	4.19682e-18	0.778995	0.274534	0.233307	0.200606	-1.50463	Norm_epi
P03	LOC100129534	4.79202e-18	0.796903	0.25096	0.208845	0.150349	-1.66694	Norm_epi
P03	KALRN	1.98336e-17	0.926122	0.179775	0.109723	0.224863	-2.36501	Norm_epi
P03	MUC5AC	2.64817e-17	0.75202	0.169836	0.225252	0.160449	-2.14663	Norm_epi
P03	LOC100422212	2.95655e-17	0.830784	0.31019	0.228423	0.203139	-1.42132	Norm_epi
P03	RDH16	4.19012e-17	0.842722	0.0650794	0.200567	0.0940193	-3.69479	Norm_epi
P03	CLDN18	5.38038e-17	0.716507	0.0451389	0.248263	0.184567	-3.98854	Norm_epi
P03	HYAL4	6.74932e-17	0.79527	0.0469022	0.237333	0.102217	-4.08372	Norm_epi
P03	SPATA3	7.02154e-17	0.902835	0.40129	0.157007	0.237934	-1.16982	Norm_epi
P03	LINC01446	7.18048e-17	0.766885	0.266587	0.211849	0.204418	-1.52441	Norm_epi
P03	NTMT1	7.83958e-17	0.786185	0.143039	0.215205	0.228963	-2.45846	Norm_epi
P03	ZNF663P	8.66102e-17	0.871952	0.256907	0.167267	0.185759	-1.763	Norm_epi
P03	KIF2B	1.21237e-16	0.817475	0.149954	0.227001	0.187528	-2.44665	Norm_epi
P03	LOC101929172	1.62024e-16	0.845995	0.148263	0.172339	0.212864	-2.51249	Norm_epi
P03	LOC102723427	2.32345e-16	0.903876	0.160732	0.1595	0.154476	-2.49147	Norm_epi
P03	SIGLECL1	4.92242e-16	0.807493	0.189763	0.210782	0.221509	-2.08925	Norm_epi
P03	TEX36-AS1	6.65915e-16	0.877721	0.34255	0.150904	0.224564	-1.35745	Norm_epi
P03	MT1HL1	9.47963e-16	0.847893	0.218594	0.179972	0.220254	-1.95563	Norm_epi
P03	BFSP2	1.11621e-15	0.835773	0.228929	0.179508	0.247548	-1.86821	Norm_epi
P03	LINC01533	1.30215e-15	0.782769	0.16957	0.246205	0.191773	-2.20671	Norm_epi
P03	LOC286114	1.83346e-15	0.83815	0.136971	0.197105	0.161877	-2.61334	Norm_epi
P03	USP17L15	3.54608e-15	0.79264	0.280934	0.218006	0.19908	-1.49643	Norm_epi
P03	LCE4A	5.37214e-15	0.777385	0.187425	0.228672	0.23816	-2.05232	Norm_epi
P03	KCNK18	5.52844e-15	0.749777	0.0793651	0.237965	0.109521	-3.23989	Norm_epi
P03	LOC283177	5.71352e-15	0.655451	0.123099	0.249933	0.151156	-2.41267	Norm_epi
P03	RUNX3	6.06171e-15	0.851025	0.331136	0.238219	0.243583	-1.36178	Norm_epi
P03	OR11L1	1.19242e-14	0.715619	0.0917411	0.243004	0.203581	-2.96355	Norm_epi
P03	LOC101927189	1.52639e-14	0.920384	0.0650794	0.138567	0.145479	-3.82196	Norm_epi
P03	LINC00618	2.18601e-14	0.801921	0.232422	0.213111	0.215497	-1.78672	Norm_epi
P03	SAGE1	6.89627e-14	0.812982	0.291249	0.204512	0.197816	-1.48097	Norm_epi
P03	MMP26	1.62321e-13	0.904755	0.37037	0.148046	0.227976	-1.28856	Norm_epi
P03	CPA6	4.06704e-13	0.642489	0.0946785	0.226256	0.179363	-2.76256	Norm_epi
P03	OR10G7	4.48385e-13	0.892334	0.153133	0.183887	0.171482	-2.5428	Norm_epi
P03	KRTAP5-9	6.02474e-13	0.820722	0.204007	0.216724	0.173802	-2.00827	Norm_epi
P03	OR10G8	6.86945e-13	0.897523	0.105474	0.185819	0.231349	-3.08906	Norm_epi
P03	KLK3	1.06992e-12	0.703186	0.0781746	0.235855	0.173186	-3.16913	Norm_epi
P03	NLRP13	1.15656e-12	0.735915	0.20119	0.203805	0.183957	-1.87098	Norm_epi
P03	TCL6	1.66428e-12	0.852554	0.105013	0.185768	0.122103	-3.02123	Norm_epi
P03	ZFP92	1.83458e-12	0.772876	0.0373016	0.241297	0.0802608	-4.37293	Norm_epi
P03	TNFAIP2	1.97068e-12	0.739351	0.0930451	0.209471	0.133192	-2.99026	Norm_epi
P03	ANXA8L1	5.38601e-12	0.862043	0.145595	0.215687	0.17877	-2.5658	Norm_epi
P03	APBA2	5.42092e-12	0.774655	0.25503	0.204682	0.212441	-1.60289	Norm_epi
P03	NME8	6.28773e-12	0.706401	0.182894	0.213152	0.244185	-1.94948	Norm_epi
P03	LOC440311	7.10491e-12	0.840327	0.339319	0.21	0.216911	-1.30831	Norm_epi
P03	LOC341056	7.8725e-12	0.806001	0.293783	0.203044	0.198133	-1.45603	Norm_epi
P03	S100A12	9.34713e-12	0.814195	0.276571	0.221666	0.196654	-1.55772	Norm_epi
P03	OR13C8	1.09985e-11	0.847278	0.158571	0.195802	0.202552	-2.4177	Norm_epi
P03	PTAFR	1.60036e-11	0.776635	0.089599	0.202334	0.131634	-3.11568	Norm_epi
P03	OR52M1	2.18816e-11	0.779741	0.175216	0.200693	0.215724	-2.15386	Norm_epi
P03	LOC101928994	2.97365e-11	0.751103	0.141736	0.245607	0.239913	-2.40581	Norm_epi
P03	SMEK3P	3.19628e-11	0.854188	0.226671	0.221332	0.175868	-1.91395	Norm_epi
P03	LINC00675	3.39186e-11	0.82934	0.146892	0.228113	0.231856	-2.49721	Norm_epi
P03	DENND2A	5.3518e-11	0.862449	0.303036	0.215646	0.215392	-1.50895	Norm_epi
P03	PIRT	9.08742e-11	0.785188	0.135714	0.233256	0.21186	-2.53247	Norm_epi
P03	ZSCAN5B	1.12322e-10	0.685504	0.0931078	0.245669	0.128134	-2.88019	Norm_epi
P03	OR51D1	1.27422e-10	0.822338	0.1	0.238452	0.154137	-3.03973	Norm_epi
P03	LOC283352	1.41987e-10	0.742577	0.10117	0.246684	0.144828	-2.87577	Norm_epi
P03	KIR2DL3	1.66934e-10	0.834003	0.245098	0.198569	0.203337	-1.76669	Norm_epi
P03	BPIFB1	3.61616e-10	0.814318	0.26066	0.230853	0.246029	-1.64342	Norm_epi
P03	OR9Q2	4.31829e-10	0.886348	0.196965	0.163131	0.247876	-2.16993	Norm_epi
P03	SPDYE4	4.32756e-10	0.798409	0.190873	0.23362	0.24368	-2.06451	Norm_epi
P03	USP17L6P	8.67204e-10	0.767822	0.0886905	0.239274	0.143036	-3.11392	Norm_epi
P03	BLK	1.01041e-09	0.79186	0.194753	0.217707	0.244218	-2.0236	Norm_epi
P03	GPR61	1.77803e-09	0.794616	0.194709	0.217634	0.231817	-2.02894	Norm_epi
P03	OR4F13P	2.17921e-09	0.770956	0.178571	0.227625	0.196203	-2.11015	Norm_epi
P03	CD207	7.63872e-09	0.799438	0.271772	0.228732	0.22461	-1.55659	Norm_epi
P03	OR7C2	4.23506e-08	0.735486	0.219846	0.241144	0.213782	-1.74221	Norm_epi
P03	PLXNA4	2.63675e-40	0.00778993	0.602611	0.02664	0.183107	6.27347	Cancer
P03	AUTS2	7.08721e-40	0.00288626	0.629324	0.0225503	0.225531	7.76846	Cancer
P03	KCNN2	5.83962e-39	0.0119488	0.670038	0.0400271	0.221632	5.8093	Cancer
P03	SNHG18	1.78358e-38	0.0183669	0.709697	0.0551084	0.14226	5.27203	Cancer
P03	EPB41L3	4.93576e-38	0.00915707	0.737588	0.0348305	0.135401	6.33178	Cancer
P03	CTD-2297D10.2	1.64858e-37	0.0210046	0.710724	0.0951695	0.201623	5.08051	Cancer
P03	ZCCHC11	3.24443e-37	0.00724551	0.689801	0.0253292	0.16335	6.57295	Cancer
P03	VAV3	6.79381e-37	0.0112723	0.797016	0.0375362	0.195481	6.14376	Cancer
P03	LRP2	4.63309e-36	0.0136704	0.640846	0.0528015	0.201538	5.55085	Cancer
P03	FIGN	5.55635e-36	0.00740823	0.902415	0.0324809	0.120725	6.92852	Cancer
P03	SMO	5.85215e-36	0.0185689	0.588477	0.0580388	0.212344	4.98603	Cancer
P03	DNER	7.86754e-36	0.013029	0.729132	0.0566755	0.204305	5.80638	Cancer
P03	KIAA1024	1.03373e-35	0.0121143	0.864002	0.0420551	0.159585	6.15625	Cancer
P03	FAM69B	1.26709e-35	0.0126698	0.551072	0.0314677	0.181416	5.44278	Cancer
P03	PDE3A	1.57574e-35	0.0168742	0.673404	0.060784	0.191407	5.31858	Cancer
P03	CTD-2194D22.4	2.21916e-35	0.0192372	0.693187	0.051118	0.211439	5.17127	Cancer
P03	SNTG2	6.21721e-35	0.0135827	0.7078	0.0456315	0.247743	5.7035	Cancer
P03	EMILIN2	6.44121e-35	0.0134911	0.639085	0.0360786	0.218844	5.56593	Cancer
P03	LOC100507468	7.31804e-35	0.0134338	0.676529	0.063652	0.243727	5.65421	Cancer
P03	ST8SIA1	2.9399e-34	0.0232824	0.918311	0.0713743	0.0797961	5.30167	Cancer
P03	LOC285696	4.16345e-34	0.0238107	0.81067	0.0615667	0.196189	5.08943	Cancer
P03	DLGAP3	5.08555e-34	0.0177692	0.659524	0.0478244	0.154798	5.21398	Cancer
P03	DPY19L2P1	7.92173e-34	0.0290631	0.571925	0.10376	0.189796	4.29857	Cancer
P03	GDNF-AS1	1.17506e-33	0.0283508	0.779421	0.064266	0.167043	4.78094	Cancer
P03	SORCS3	2.09595e-33	0.0180496	0.751855	0.0671467	0.211719	5.38042	Cancer
P03	KIAA1217	2.16825e-33	0.0111562	0.54914	0.0305776	0.229464	5.62125	Cancer
P03	CDH11	2.31723e-33	0.0193213	0.832271	0.0464505	0.163343	5.42879	Cancer
P03	GATA2-AS1	2.80031e-33	0.018387	0.763007	0.0434146	0.18603	5.37494	Cancer
P03	WNT7A	3.58659e-33	0.0160558	0.875322	0.0468342	0.13223	5.76865	Cancer
P03	ZNF529	3.90944e-33	0.0264946	0.872831	0.108242	0.186363	5.04193	Cancer
P03	CUX2	9.38327e-33	0.0134996	0.713703	0.0423328	0.210102	5.72433	Cancer
P03	TFAP2C	1.12103e-32	0.0209577	0.878931	0.0615718	0.16459	5.39019	Cancer
P03	ZNF804B	1.74468e-32	0.0218838	0.571676	0.0600442	0.206267	4.70726	Cancer
P03	NELL1	1.83915e-32	0.0194087	0.637783	0.0537788	0.210516	5.03829	Cancer
P03	GLI3	3.52942e-32	0.00589058	0.659953	0.0196819	0.233068	6.80781	Cancer
P03	IRX4	3.60455e-32	0.0360573	0.758259	0.0806046	0.199236	4.39433	Cancer
P03	TMEM132E	4.15949e-32	0.0157715	0.526056	0.0414116	0.19524	5.05982	Cancer
P03	ZNF141	5.01151e-32	0.00789007	0.672273	0.0271801	0.247984	6.41286	Cancer
P03	TMEFF2	5.61673e-32	0.025489	0.604403	0.0834229	0.180423	4.56756	Cancer
P03	MMD2	5.71668e-32	0.0178955	0.600622	0.058562	0.207464	5.06879	Cancer
P03	GDNF	7.18697e-32	0.0314331	0.783249	0.0655607	0.151913	4.63911	Cancer
P03	ZNF385B	7.6855e-32	0.0169102	0.559202	0.0451336	0.229241	5.04741	Cancer
P03	PSAT1	7.89686e-32	0.0168477	0.578176	0.059535	0.240971	5.10089	Cancer
P03	KAZN	9.11167e-32	0.0300842	0.782407	0.079818	0.165182	4.70084	Cancer
P03	ZFP69	1.16526e-31	0.0237515	0.544632	0.0878545	0.23163	4.51919	Cancer
P03	WNT3A	1.57593e-31	0.0287661	0.555406	0.0749334	0.184067	4.2711	Cancer
P03	IRX2	1.62365e-31	0.0350732	0.831441	0.100826	0.145208	4.56717	Cancer
P03	NXPH2	2.22566e-31	0.0319399	0.734909	0.0675571	0.192294	4.52413	Cancer
P03	GNAO1	2.36689e-31	0.0220323	0.88025	0.0621738	0.13519	5.32022	Cancer
P03	CNIH3	2.97909e-31	0.0236689	0.672232	0.069858	0.199186	4.82789	Cancer
P03	ST6GAL2	3.25737e-31	0.0232315	0.699518	0.0725357	0.180812	4.91221	Cancer
P03	ADAM23	3.26815e-31	0.0208255	0.638894	0.0795338	0.222744	4.93915	Cancer
P03	VSTM2B	3.55756e-31	0.0275597	0.85801	0.0850437	0.163335	4.96036	Cancer
P03	DPP6	4.07828e-31	0.0261329	0.697091	0.0689244	0.200066	4.73741	Cancer
P03	ADAMTS16	4.64286e-31	0.0371844	0.64658	0.0924445	0.186787	4.12006	Cancer
P03	DPYSL5	4.82101e-31	0.0231529	0.697924	0.0469175	0.193643	4.9138	Cancer
P03	C5orf38	5.37005e-31	0.0360722	0.83173	0.0997922	0.145325	4.52715	Cancer
P03	TSHZ3	5.59587e-31	0.0157136	0.818475	0.0491442	0.15209	5.70286	Cancer
P03	FLT1	6.22558e-31	0.0221082	0.826469	0.0646294	0.159217	5.22431	Cancer
P03	STXBP5L	6.56094e-31	0.0270951	0.767655	0.0766868	0.220481	4.82436	Cancer
P03	BICC1	7.03353e-31	0.0251044	0.958482	0.101355	0.0901399	5.25474	Cancer
P03	SSTR2	7.46532e-31	0.0204843	0.575261	0.0526694	0.240763	4.81163	Cancer
P03	PTF1A	7.47247e-31	0.023291	0.805904	0.0630463	0.16311	5.11276	Cancer
P03	HS3ST2	9.39706e-31	0.0381032	0.80035	0.0976412	0.141267	4.39265	Cancer
P03	FBXL7	1.13026e-30	0.0370125	0.575733	0.121954	0.190013	3.95932	Cancer
P03	LOC283856	1.24256e-30	0.0142485	0.847536	0.0403424	0.178429	5.89439	Cancer
P03	ADCY8	1.33989e-30	0.0287211	0.753336	0.0936398	0.202167	4.71311	Cancer
P03	ITIH5	1.43521e-30	0.0198964	0.612071	0.0616645	0.230476	4.94312	Cancer
P03	TMEM132C	1.45942e-30	0.0212383	0.590148	0.0528731	0.24198	4.79633	Cancer
P03	RYR2	1.46819e-30	0.0323718	0.674543	0.0621983	0.178816	4.3811	Cancer
P03	WBSCR17	1.75467e-30	0.0224526	0.792937	0.0810486	0.184166	5.14225	Cancer
P03	PHYHIPL	1.82172e-30	0.0223646	0.899694	0.0772382	0.155716	5.33014	Cancer
P03	SLC26A4-AS1	1.83409e-30	0.0292203	0.832615	0.0685435	0.165083	4.83261	Cancer
P03	RIMS2	2.15777e-30	0.0130994	0.878632	0.0358977	0.165767	6.06769	Cancer
P03	MAPT-IT1	2.25116e-30	0.0268953	0.672796	0.0824141	0.201808	4.64474	Cancer
P03	ZBTB8B	3.58811e-30	0.0274664	0.718122	0.0697993	0.192851	4.70849	Cancer
P03	CCHE1	3.67062e-30	0.0191924	0.863217	0.0687484	0.190838	5.49111	Cancer
P03	SALL1	4.13548e-30	0.025303	0.916977	0.0957624	0.137861	5.17951	Cancer
P03	ASXL3	4.69157e-30	0.0117072	0.833039	0.0452826	0.187874	6.15292	Cancer
P03	SEMA5A	5.15809e-30	0.0570347	0.667244	0.162951	0.15997	3.5483	Cancer
P03	RPRML	5.36373e-30	0.0311006	0.645184	0.0697004	0.198041	4.3747	Cancer
P03	FAM163A	5.48796e-30	0.026918	0.636731	0.0692537	0.194452	4.56404	Cancer
P03	LOC284395	5.65299e-30	0.0292919	0.869146	0.0982919	0.162826	4.89102	Cancer
P03	HECW2	6.20515e-30	0.0246953	0.783029	0.0545967	0.244929	4.98676	Cancer
P03	EIF4E1B	6.86016e-30	0.0327733	0.691365	0.073643	0.173092	4.39885	Cancer
P03	SPG20-AS1	8.06205e-30	0.0233064	0.730872	0.0709819	0.164784	4.97082	Cancer
P03	WIPF1	8.45187e-30	0.0225445	0.685521	0.0565979	0.194477	4.92635	Cancer
P03	PIEZO2	8.64046e-30	0.0302109	0.66585	0.076652	0.169122	4.46206	Cancer
P03	TMEM200A	1.07407e-29	0.0196117	0.651178	0.0498974	0.212628	5.05326	Cancer
P03	RYR3	1.14355e-29	0.0399682	0.745694	0.124776	0.192563	4.22166	Cancer
P03	UNC5C	1.21208e-29	0.0161491	0.756133	0.0486179	0.178624	5.54911	Cancer
P03	PALM2	1.32787e-29	0.0322392	0.765526	0.0931358	0.209243	4.56956	Cancer
P03	BCAN	1.35084e-29	0.0618241	0.793429	0.124099	0.153875	3.68186	Cancer
P03	LOC101928134	1.41142e-29	0.0319838	0.749169	0.0913217	0.182601	4.54988	Cancer
P03	GRIK3	1.52041e-29	0.0252006	0.842178	0.0748168	0.141393	5.06259	Cancer
P03	MICU3	1.83229e-29	0.0135071	0.893711	0.0483332	0.124327	6.04802	Cancer
P03	TSPAN2	2.05824e-29	0.0420745	0.861904	0.0934751	0.135145	4.35651	Cancer
P03	DGKI	2.08566e-29	0.0362179	0.812212	0.0660493	0.155164	4.48708	Cancer
P03	TWIST2	2.21891e-29	0.0361094	0.77198	0.0781887	0.149217	4.41812	Cancer
P03	NTRK3	2.2562e-29	0.0188678	0.741176	0.0556508	0.160861	5.29582	Cancer
P03	COLEC12	2.66401e-29	0.0504156	0.699047	0.110841	0.176101	3.79345	Cancer
P03	NTF3	2.75078e-29	0.0346749	0.578945	0.0824485	0.17728	4.06146	Cancer
P03	2020-03-11	3.04716e-29	0.0343904	0.668591	0.0755864	0.204994	4.28104	Cancer
P03	FMN2	4.01367e-29	0.028094	0.704388	0.114521	0.20772	4.64804	Cancer
P03	LINGO2	4.07244e-29	0.015547	0.577842	0.0475741	0.236579	5.21597	Cancer
P03	SLC24A3	4.37419e-29	0.0193954	0.750806	0.0461344	0.18806	5.27465	Cancer
P03	DRD1	4.77676e-29	0.0272481	0.63139	0.0480548	0.204554	4.5343	Cancer
P03	WT1	4.88863e-29	0.0288703	0.600309	0.0858511	0.247775	4.37805	Cancer
P03	LOC101929608	4.9455e-29	0.0390096	0.539099	0.0976292	0.221823	3.78865	Cancer
P03	CLSTN2	6.08336e-29	0.0308757	0.814124	0.0651147	0.152991	4.72071	Cancer
P03	TRIM67	6.97137e-29	0.0381602	0.685964	0.0612307	0.141779	4.16799	Cancer
P03	LOC101054525	7.08443e-29	0.0300267	0.598191	0.0776296	0.207113	4.31629	Cancer
P03	PREX1	7.77705e-29	0.0150373	0.860537	0.0380964	0.152932	5.83862	Cancer
P03	SLC18A3	8.75474e-29	0.0329009	0.873795	0.0687956	0.120111	4.7311	Cancer
P03	NTSR1	9.31097e-29	0.0366865	0.815395	0.0708531	0.184076	4.47418	Cancer
P03	IRX1	9.3534e-29	0.0337951	0.890546	0.0618419	0.0958852	4.7198	Cancer
P03	SLC6A3	1.0946e-28	0.0396886	0.771087	0.058826	0.113191	4.2801	Cancer
P03	FBN2	1.14446e-28	0.024032	0.851217	0.0904505	0.200852	5.1465	Cancer
P03	SLC16A10	1.16765e-28	0.0242614	0.568905	0.105514	0.213227	4.55145	Cancer
P03	CSMD2	1.43968e-28	0.048088	0.701795	0.12542	0.195068	3.8673	Cancer
P03	KCNQ5	1.5319e-28	0.0284163	0.876557	0.078254	0.205072	4.94706	Cancer
P03	CDCA7L	1.53935e-28	0.0297702	0.80584	0.0875083	0.207364	4.75855	Cancer
P03	C4orf48	1.61416e-28	0.0215396	0.603332	0.0971081	0.181341	4.80789	Cancer
P03	IQSEC3	1.67664e-28	0.0482022	0.673428	0.0973401	0.201358	3.80435	Cancer
P03	RBFOX1	1.86738e-28	0.0565153	0.639674	0.104621	0.201332	3.50062	Cancer
P03	DBX2	2.06954e-28	0.0304721	0.585456	0.0917303	0.213329	4.264	Cancer
P03	ADAMTS18	2.30024e-28	0.0341477	0.769348	0.0860782	0.2017	4.49378	Cancer
P03	PDE10A	2.49364e-28	0.0141061	0.868557	0.0412454	0.22545	5.94423	Cancer
P03	MMP16	3.25461e-28	0.0242341	0.543687	0.076977	0.245971	4.48767	Cancer
P03	HOXA1	3.60915e-28	0.0601217	0.905796	0.0970354	0.161218	3.91323	Cancer
P03	CIDEA	3.70094e-28	0.0564879	0.732816	0.102861	0.147467	3.69744	Cancer
P03	KCNA6	3.94084e-28	0.0541129	0.71237	0.115195	0.163837	3.71858	Cancer
P03	GLB1L3	4.01622e-28	0.017287	0.574863	0.0444376	0.227855	5.05546	Cancer
P03	DST	4.07945e-28	0.0203421	0.773376	0.0549539	0.207279	5.24863	Cancer
P03	BEND6	4.27039e-28	0.0242444	0.791139	0.0627037	0.205757	5.02821	Cancer
P03	MAPT-AS1	5.52537e-28	0.0392271	0.64692	0.0880825	0.201749	4.04367	Cancer
P03	ZNF382	6.20711e-28	0.0449937	0.828417	0.130093	0.217132	4.20256	Cancer
P03	KCNK12	6.368e-28	0.0253135	0.930708	0.0480479	0.123405	5.20035	Cancer
P03	CACNA2D3	7.1701e-28	0.0160388	0.813007	0.040252	0.202158	5.66363	Cancer
P03	ATP8A2	7.23717e-28	0.0396692	0.614733	0.101777	0.225515	3.95387	Cancer
P03	T	7.55861e-28	0.0228002	0.678463	0.0479763	0.209201	4.89515	Cancer
P03	HOXD1	8.77017e-28	0.0419964	0.702433	0.0716644	0.203941	4.06402	Cancer
P03	WNT9A	9.74293e-28	0.048503	0.951609	0.0845884	0.0484945	4.29422	Cancer
P03	LPPR5	1.10592e-27	0.033461	0.735922	0.0882793	0.224968	4.459	Cancer
P03	FOXI2	1.13443e-27	0.0288186	0.841013	0.0849649	0.110067	4.86706	Cancer
P03	SLC35F1	1.27214e-27	0.0122227	0.679265	0.0346562	0.198636	5.79634	Cancer
P03	LOC642366	1.33217e-27	0.0267926	0.947523	0.0693645	0.0867378	5.14425	Cancer
P03	NRG1	1.4485e-27	0.0303074	0.68188	0.0965301	0.212044	4.49177	Cancer
P03	GFPT2	1.46362e-27	0.0223436	0.770156	0.0840937	0.211873	5.10721	Cancer
P03	FOXE1	1.55654e-27	0.0399223	0.864894	0.0733768	0.121204	4.43726	Cancer
P03	IGFBP3	1.74324e-27	0.0367364	0.914304	0.0922336	0.115762	4.63739	Cancer
P03	TMEM215	1.82185e-27	0.0192763	0.526504	0.042806	0.248971	4.77155	Cancer
P03	NEFL	1.88593e-27	0.0236234	0.911254	0.0759679	0.103179	5.26957	Cancer
P03	ZNF667	1.95771e-27	0.0327826	0.671732	0.0825493	0.198862	4.35688	Cancer
P03	GFRA1	2.02954e-27	0.0183708	0.596388	0.0548634	0.212938	5.02077	Cancer
P03	ZNF667-AS1	2.07018e-27	0.0322313	0.646036	0.0814813	0.185812	4.32508	Cancer
P03	TDRD10	2.27385e-27	0.0793846	0.62757	0.0976385	0.187235	2.98284	Cancer
P03	TWIST1	2.28376e-27	0.0311332	0.86084	0.0731309	0.201636	4.78922	Cancer
P03	HHIP-AS1	2.89432e-27	0.0395266	0.808993	0.111002	0.203553	4.35523	Cancer
P03	HAGLR	3.02442e-27	0.0652344	0.772703	0.088498	0.145073	3.56621	Cancer
P03	OSBPL1A	3.08121e-27	0.0518181	0.788176	0.109679	0.168658	3.92699	Cancer
P03	SLC6A15	3.52765e-27	0.0408122	0.802342	0.0977731	0.206552	4.29714	Cancer
P03	FOXB2	4.05494e-27	0.0482769	0.763871	0.0794892	0.205612	3.98392	Cancer
P03	LRRC63	4.34301e-27	0.0299988	0.708842	0.0936104	0.220791	4.56249	Cancer
P03	EYA4	4.36022e-27	0.0387897	0.699762	0.100118	0.176092	4.17312	Cancer
P03	SHE	5.57128e-27	0.117254	0.678349	0.110818	0.169402	2.53239	Cancer
P03	NKAIN4	5.82793e-27	0.0558553	0.673314	0.103441	0.194096	3.59151	Cancer
P03	NEUROG1	7.41201e-27	0.0274081	0.746594	0.0626347	0.160361	4.76765	Cancer
P03	CPAMD8	9.55693e-27	0.0406966	0.810916	0.0991813	0.168725	4.31657	Cancer
P03	NID1	1.0384e-26	0.0965588	0.780079	0.152304	0.130489	3.01414	Cancer
P03	GALR1	1.04364e-26	0.0104967	0.621792	0.0426095	0.211333	5.88843	Cancer
P03	CORO2B	1.07564e-26	0.0180445	0.807558	0.0439594	0.134763	5.48394	Cancer
P03	SLC6A2	1.09372e-26	0.0357802	0.815757	0.0807052	0.185148	4.51091	Cancer
P03	VAX2	1.11752e-26	0.0436729	0.739139	0.0891646	0.175904	4.08103	Cancer
P03	CCNA1	1.11996e-26	0.0324584	0.735109	0.0695352	0.195999	4.50129	Cancer
P03	GDF7	1.22301e-26	0.0551838	0.579093	0.117295	0.173081	3.39148	Cancer
P03	COL25A1	1.33814e-26	0.0184801	0.597207	0.0485709	0.200331	5.01418	Cancer
P03	NPY	1.36006e-26	0.0561975	0.722679	0.103321	0.211532	3.68478	Cancer
P03	BHLHE23	1.45685e-26	0.0412223	0.5957	0.0753419	0.205011	3.85309	Cancer
P03	SLC32A1	1.55396e-26	0.0320256	0.658464	0.0756221	0.176891	4.36181	Cancer
P03	PTCHD4	1.66514e-26	0.0635539	0.89202	0.13437	0.113509	3.81102	Cancer
P03	WI2-2373I1.2	1.96084e-26	0.0723693	0.834446	0.101049	0.176655	3.52737	Cancer
P03	COL4A1	1.98479e-26	0.026526	0.90143	0.0677226	0.175623	5.08673	Cancer
P03	NKD2	2.01769e-26	0.0746666	0.73209	0.104766	0.172446	3.29349	Cancer
P03	TBX2	2.03189e-26	0.0205483	0.562456	0.0440455	0.2495	4.77465	Cancer
P03	DMRT3	2.19042e-26	0.0261669	0.666841	0.0654696	0.200776	4.67153	Cancer
P03	RSPO3	2.27518e-26	0.0279177	0.757941	0.108467	0.242041	4.76283	Cancer
P03	KRBA1	2.58582e-26	0.0602403	0.691583	0.110933	0.172038	3.5211	Cancer
P03	LBX1	2.9001e-26	0.0466534	0.604701	0.131121	0.228406	3.69617	Cancer
P03	SLC7A10	3.1533e-26	0.0766463	0.669251	0.0941341	0.179753	3.12626	Cancer
P03	PHF21B	3.31317e-26	0.01977	0.600264	0.057162	0.23233	4.92421	Cancer
P03	PRDM14	3.87728e-26	0.0783054	0.714105	0.0849994	0.172266	3.18895	Cancer
P03	TFAP2A	4.12251e-26	0.0345103	0.942584	0.0692556	0.0780864	4.77152	Cancer
P03	LINC00092	4.26864e-26	0.117727	0.692794	0.142399	0.173534	2.55698	Cancer
P03	GJD2	4.6535e-26	0.026347	0.580527	0.061733	0.247534	4.46165	Cancer
P03	LOC101928174	4.6535e-26	0.026347	0.580527	0.061733	0.247534	4.46165	Cancer
P03	SAMD3	4.76315e-26	0.0360423	0.660292	0.0688344	0.223762	4.19534	Cancer
P03	VSTM2A	4.92079e-26	0.0376156	0.593697	0.0862321	0.232425	3.98033	Cancer
P03	XKR4	5.13735e-26	0.0451529	0.822408	0.105053	0.157611	4.18696	Cancer
P03	S1PR3	5.74075e-26	0.0645866	0.885209	0.142855	0.189825	3.77671	Cancer
P03	LMX1A	5.92733e-26	0.0711625	0.649482	0.102512	0.197307	3.1901	Cancer
P03	CA7	7.46245e-26	0.0557319	0.68858	0.128477	0.190794	3.62705	Cancer
P03	LOC101927211	7.5663e-26	0.050014	0.972153	0.104711	0.125434	4.28078	Cancer
P03	ISL1	8.29934e-26	0.0264944	0.930714	0.0621013	0.125331	5.13458	Cancer
P03	LAMA1	8.43871e-26	0.12395	0.845088	0.1697	0.147427	2.76934	Cancer
P03	B3GAT1	8.52739e-26	0.0200762	0.528461	0.0489194	0.223278	4.71824	Cancer
P03	DRD2	9.45561e-26	0.0340716	0.769702	0.071893	0.229628	4.49766	Cancer
P03	NKX6-2	1.01784e-25	0.038445	0.715493	0.0581784	0.215992	4.21807	Cancer
P03	COL4A2	1.04988e-25	0.0348811	0.888108	0.0705798	0.132916	4.67022	Cancer
P03	ADCY5	1.17686e-25	0.0432352	0.794414	0.0938268	0.12293	4.19961	Cancer
P03	GALNT13	1.23172e-25	0.0483902	0.585794	0.0843718	0.163266	3.5976	Cancer
P03	SOX11	1.33539e-25	0.0300706	0.839786	0.0700701	0.197877	4.80359	Cancer
P03	NDRG4	1.49163e-25	0.0508245	0.799071	0.0965211	0.181086	3.97473	Cancer
P03	HOXB-AS1	1.56565e-25	0.0706715	0.907656	0.146921	0.150931	3.68295	Cancer
P03	LHX2	1.58402e-25	0.0452566	0.619054	0.082784	0.224181	3.77387	Cancer
P03	SYT6	1.69286e-25	0.0588635	0.689168	0.0914182	0.193185	3.54941	Cancer
P03	ANKRD20A8P	1.69998e-25	0.0364126	0.787467	0.083217	0.141909	4.43471	Cancer
P03	PTCHD2	1.73456e-25	0.030594	0.694991	0.0512382	0.233765	4.50567	Cancer
P03	CNR1	1.79209e-25	0.0214909	0.714338	0.0867601	0.221316	5.05481	Cancer
P03	OTOP1	1.84975e-25	0.103523	0.674831	0.096122	0.176693	2.70458	Cancer
P03	GBX2	1.86517e-25	0.0512323	0.907686	0.0975951	0.123742	4.14707	Cancer
P03	HOXA9	1.96715e-25	0.124517	0.880201	0.118338	0.125081	2.82149	Cancer
P03	HPCA	2.11908e-25	0.0775387	0.622944	0.109942	0.149588	3.00612	Cancer
P03	HOTAIRM1	2.12928e-25	0.0787235	0.891139	0.121341	0.208647	3.50078	Cancer
P03	TBX20	2.28179e-25	0.0701359	0.576721	0.101553	0.20853	3.03965	Cancer
P03	NPY4R	2.771e-25	0.258604	0.935594	0.217444	0.106433	1.85514	Cancer
P03	NEUROD1	3.11934e-25	0.0460299	0.573209	0.0981893	0.221272	3.63842	Cancer
P03	RSPO4	3.20694e-25	0.076689	0.596193	0.10189	0.217673	2.95869	Cancer
P03	FGF3	3.26398e-25	0.0574397	0.723446	0.0900998	0.233243	3.65477	Cancer
P03	VIPR2	3.4869e-25	0.0367852	0.745359	0.078748	0.175964	4.34074	Cancer
P03	ZNF813	3.64169e-25	0.0164298	0.568932	0.047489	0.222644	5.11387	Cancer
P03	IRF4	3.87773e-25	0.0614404	0.753426	0.103826	0.174809	3.61621	Cancer
P03	MMP17	4.02287e-25	0.0673525	0.747155	0.101341	0.170161	3.47161	Cancer
P03	NPTX2	4.30337e-25	0.0645633	0.730409	0.0896599	0.137469	3.49992	Cancer
P03	LINC01248	4.42597e-25	0.0563432	0.770958	0.117241	0.1957	3.77434	Cancer
P03	TCERG1L	4.45938e-25	0.0352897	0.777422	0.0644895	0.163171	4.46138	Cancer
P03	AKAP2	4.82185e-25	0.0669433	0.835641	0.1032	0.158768	3.64187	Cancer
P03	BARHL1	4.92489e-25	0.0720463	0.601832	0.127006	0.230438	3.06237	Cancer
P03	ADAMTS5	5.04942e-25	0.0244472	0.813533	0.0617084	0.193268	5.05646	Cancer
P03	AJAP1	5.06001e-25	0.0277354	0.815331	0.0738211	0.201478	4.87759	Cancer
P03	ANKRD30B	5.18153e-25	0.201861	0.928096	0.179626	0.117224	2.20091	Cancer
P03	GDF10	5.22105e-25	0.0499252	0.65336	0.119534	0.231532	3.71004	Cancer
P03	GHSR	5.63155e-25	0.0835972	0.844033	0.127142	0.12183	3.33577	Cancer
P03	IKZF1	6.30524e-25	0.0757489	0.767879	0.108822	0.137784	3.34158	Cancer
P03	HAND1	6.40625e-25	0.0473189	0.793205	0.0823517	0.167395	4.06721	Cancer
P03	RASGRF1	6.83665e-25	0.0443717	0.705309	0.0934849	0.183048	3.99054	Cancer
P03	C18orf42	7.16974e-25	0.055426	0.571171	0.111655	0.214407	3.36529	Cancer
P03	NXPH1	7.37293e-25	0.0473331	0.649312	0.0746759	0.221699	3.77799	Cancer
P03	CNKSR2	7.675e-25	0.0510845	0.86963	0.134385	0.191999	4.08944	Cancer
P03	SLIT3	7.73909e-25	0.0607895	0.648962	0.0969248	0.167181	3.41624	Cancer
P03	TRPC6	7.85999e-25	0.0282791	0.668334	0.0824648	0.203221	4.56276	Cancer
P03	FAM20A	7.89589e-25	0.0262744	0.728146	0.0519368	0.224986	4.7925	Cancer
P03	ELOVL4	8.63821e-25	0.0326412	0.811686	0.0740257	0.167064	4.63616	Cancer
P03	HOXA6	8.82393e-25	0.119142	0.759289	0.178278	0.160534	2.67196	Cancer
P03	SNCB	9.46567e-25	0.0523717	0.663231	0.0965526	0.220931	3.66265	Cancer
P03	DNAH11	1.05199e-24	0.055258	0.780502	0.106674	0.152689	3.82015	Cancer
P03	IGF2-AS	1.09582e-24	0.0371525	0.722463	0.0742284	0.203347	4.28139	Cancer
P03	ANKRD36BP2	1.18202e-24	0.172171	0.888055	0.165804	0.107809	2.36681	Cancer
P03	SLC5A8	1.26251e-24	0.0327459	0.576767	0.0888548	0.237256	4.1386	Cancer
P03	RUNX1T1	1.28126e-24	0.0274635	0.680694	0.0767145	0.245574	4.63142	Cancer
P03	FLI1	1.33749e-24	0.0642051	0.805346	0.106913	0.172984	3.64885	Cancer
P03	NWD2	1.35389e-24	0.0195461	0.554712	0.0441139	0.23981	4.82679	Cancer
P03	GATA5	1.3962e-24	0.0342246	0.577689	0.0878413	0.20679	4.07719	Cancer
P03	TCF24	1.5824e-24	0.0592906	0.742491	0.0882704	0.16816	3.6465	Cancer
P03	KIT	1.63637e-24	0.0419499	0.749775	0.117757	0.191447	4.15972	Cancer
P03	ZFP82	1.66747e-24	0.0388548	0.638381	0.103504	0.240732	4.03825	Cancer
P03	FOXC2	1.70822e-24	0.037061	0.940842	0.105936	0.17798	4.66598	Cancer
P03	AOX1	1.90205e-24	0.0212891	0.739643	0.06062	0.236395	5.11864	Cancer
P03	C12orf42	1.9554e-24	0.0303084	0.767773	0.0644855	0.176967	4.66289	Cancer
P03	BARX1	1.96445e-24	0.0407162	0.723936	0.0869009	0.156154	4.15219	Cancer
P03	C1orf94	2.00863e-24	0.0665488	0.646089	0.159893	0.206459	3.27925	Cancer
P03	KIF26A	2.09209e-24	0.0111676	0.583254	0.0261875	0.22905	5.70674	Cancer
P03	HAGLROS	2.27449e-24	0.0584424	0.738332	0.0928147	0.236315	3.65918	Cancer
P03	FGF4	2.43559e-24	0.0479416	0.708386	0.0963747	0.18894	3.88519	Cancer
P03	SYT10	2.77054e-24	0.0715766	0.641561	0.139857	0.214426	3.16403	Cancer
P03	ALDH1L1-AS2	3.0655e-24	0.0791875	0.708117	0.133811	0.171762	3.16064	Cancer
P03	C1orf229	3.13875e-24	0.145154	0.809301	0.180485	0.176988	2.47909	Cancer
P03	SLC27A2	3.58233e-24	0.0800113	0.776535	0.143752	0.194389	3.27877	Cancer
P03	EBF3	3.60997e-24	0.0271744	0.865262	0.0553787	0.161421	4.99282	Cancer
P03	ADRA1D	3.71958e-24	0.0766807	0.871142	0.122771	0.146016	3.50597	Cancer
P03	FOXC2-AS1	3.94926e-24	0.0403273	0.861747	0.11056	0.222753	4.41743	Cancer
P03	HAND2-AS1	4.32866e-24	0.0306276	0.615627	0.0741051	0.233453	4.32915	Cancer
P03	HOXD9	4.82459e-24	0.109552	0.739339	0.136142	0.179541	2.75462	Cancer
P03	PAX7	4.85774e-24	0.0373585	0.597328	0.0667206	0.20899	3.99902	Cancer
P03	HHIP	5.05126e-24	0.0699689	0.843139	0.150721	0.192596	3.59099	Cancer
P03	DLX6	6.41121e-24	0.0493587	0.656416	0.0967109	0.236212	3.73323	Cancer
P03	INSM2	6.48604e-24	0.0240932	0.798046	0.0845318	0.169237	5.04978	Cancer
P03	SCARF2	6.59461e-24	0.0836991	0.706903	0.0980572	0.161093	3.07823	Cancer
P03	HOXA11-AS	7.45922e-24	0.106982	0.743861	0.134399	0.146873	2.79766	Cancer
P03	OPRK1	7.50518e-24	0.0426761	0.806426	0.10078	0.189584	4.24004	Cancer
P03	SOX1	8.32416e-24	0.0400899	0.798681	0.068432	0.188913	4.31631	Cancer
P03	CERS4	1.00329e-23	0.0650378	0.687939	0.0982809	0.194084	3.40293	Cancer
P03	PRKCB	1.06719e-23	0.0397103	0.73525	0.104838	0.212262	4.21065	Cancer
P03	GNG4	1.18055e-23	0.109762	0.955694	0.155505	0.0727644	3.12218	Cancer
P03	NPY5R	1.20935e-23	0.0304161	0.7449	0.0840354	0.231067	4.61414	Cancer
P03	SNX32	1.25061e-23	0.0942776	0.669649	0.143414	0.212346	2.82842	Cancer
P03	MYOD1	1.26318e-23	0.0487436	0.661569	0.096262	0.235825	3.76261	Cancer
P03	GPR37	1.27195e-23	0.105286	0.679255	0.157186	0.189604	2.68964	Cancer
P03	ROR2	1.36688e-23	0.0567584	0.764937	0.10001	0.190141	3.75244	Cancer
P03	LOC100289333	1.38587e-23	0.0528999	0.938883	0.132529	0.140564	4.14961	Cancer
P03	GPX3	1.3934e-23	0.0658551	0.814966	0.127222	0.153878	3.62937	Cancer
P03	NETO1	1.41514e-23	0.0193174	0.832406	0.0544478	0.197143	5.42932	Cancer
P03	MKX	1.60284e-23	0.0382546	0.863981	0.0818424	0.196646	4.49729	Cancer
P03	CNTNAP5	1.68955e-23	0.0686327	0.605377	0.111016	0.207232	3.14086	Cancer
P03	PDZRN3	1.71526e-23	0.0572083	0.730201	0.130225	0.187262	3.674	Cancer
P03	ZFPM2	1.7173e-23	0.0270568	0.783831	0.065802	0.235826	4.85648	Cancer
P03	RNF165	1.74584e-23	0.0112904	0.879762	0.03901	0.240795	6.28395	Cancer
P03	PCDH8	1.89023e-23	0.07226	0.808858	0.130506	0.190247	3.48462	Cancer
P03	RFTN1	1.98098e-23	0.0500041	0.848373	0.104069	0.206078	4.08458	Cancer
P03	RADIL	1.98811e-23	0.128372	0.687805	0.149501	0.173303	2.42167	Cancer
P03	LINC01116	2.03648e-23	0.0447285	0.848424	0.0900648	0.177742	4.24552	Cancer
P03	BMP7	2.06241e-23	0.147082	0.8748	0.180051	0.113961	2.57234	Cancer
P03	UNCX	2.22431e-23	0.0308305	0.535944	0.0678881	0.238476	4.11965	Cancer
P03	ST8SIA6	2.58452e-23	0.0389979	0.947391	0.069846	0.0846937	4.60249	Cancer
P03	FOXI3	2.59849e-23	0.0209271	0.832121	0.0489306	0.183012	5.31335	Cancer
P03	HOXA11	2.70711e-23	0.127802	0.719893	0.155706	0.145986	2.49387	Cancer
P03	LIN28A	2.83057e-23	0.0524214	0.55405	0.125578	0.223877	3.40179	Cancer
P03	CPEB1-AS1	3.00116e-23	0.123643	0.845414	0.131056	0.119053	2.77348	Cancer
P03	PRDM6	3.17019e-23	0.0382014	0.632325	0.0852355	0.230205	4.04897	Cancer
P03	RXFP3	3.29033e-23	0.061376	0.610471	0.0810916	0.227298	3.31418	Cancer
P03	CRTAC1	3.30408e-23	0.0932334	0.791734	0.109617	0.196866	3.0861	Cancer
P03	OLIG2	3.71038e-23	0.0321584	0.591414	0.0755581	0.248318	4.2009	Cancer
P03	CHST8	3.83422e-23	0.0841107	0.715435	0.13833	0.213927	3.08846	Cancer
P03	TMEM196	3.83538e-23	0.0465048	0.769532	0.120323	0.184719	4.04853	Cancer
P03	POU3F3	3.94385e-23	0.0763323	0.733697	0.128712	0.163027	3.26482	Cancer
P03	CACNA1B	4.3999e-23	0.223863	0.904176	0.181431	0.131716	2.01399	Cancer
P03	MAL	5.16565e-23	0.0920856	0.641127	0.1263	0.234373	2.79956	Cancer
P03	HOXA4	5.50786e-23	0.120605	0.91181	0.196052	0.124963	2.91844	Cancer
P03	SYT14	5.96293e-23	0.0482688	0.763885	0.0965518	0.238382	3.98419	Cancer
P03	EOMES	6.95577e-23	0.0332149	0.557064	0.0939051	0.202788	4.06794	Cancer
P03	KL	6.99642e-23	0.0604368	0.775061	0.0822692	0.194984	3.68081	Cancer
P03	NGF	7.09809e-23	0.0956534	0.768561	0.143889	0.159557	3.00627	Cancer
P03	SFTA3	7.09881e-23	0.0421509	0.608175	0.0722193	0.23362	3.85085	Cancer
P03	LVRN	7.3619e-23	0.185222	0.865283	0.224815	0.107407	2.22392	Cancer
P03	SLC18A2	7.73979e-23	0.133225	0.654092	0.144373	0.198979	2.29563	Cancer
P03	SLFN13	8.30043e-23	0.0717855	0.744143	0.110285	0.22636	3.37381	Cancer
P03	ECEL1	8.36647e-23	0.083267	0.688017	0.0946609	0.20436	3.04663	Cancer
P03	HMX1	1.06517e-22	0.0179146	0.852455	0.0371442	0.131353	5.57241	Cancer
P03	SELV	1.12617e-22	0.0899292	0.714435	0.155943	0.169978	2.98994	Cancer
P03	KCNJ6	1.18391e-22	0.0308216	0.680247	0.0739633	0.196058	4.46404	Cancer
P03	PENK	1.24389e-22	0.0634052	0.869141	0.0895501	0.154799	3.77692	Cancer
P03	PXDN	1.25352e-22	0.0950483	0.876281	0.128563	0.136267	3.20466	Cancer
P03	LHX1	1.28334e-22	0.0579673	0.918743	0.0955403	0.100596	3.98635	Cancer
P03	TUBB6	1.29902e-22	0.120936	0.741581	0.185961	0.15801	2.61636	Cancer
P03	ADAMTSL3	1.36208e-22	0.082131	0.823765	0.111842	0.16245	3.32623	Cancer
P03	GSC2	1.37917e-22	0.0354727	0.759882	0.0572764	0.229919	4.42099	Cancer
P03	LOC101929415	1.44447e-22	0.0584938	0.858112	0.112259	0.160392	3.87481	Cancer
P03	BARHL2	1.55364e-22	0.101042	0.797179	0.11566	0.185262	2.97995	Cancer
P03	PALM	1.62545e-22	0.149761	0.698926	0.156503	0.213056	2.22248	Cancer
P03	CR1L	1.71829e-22	0.157375	0.826872	0.1798	0.16224	2.39346	Cancer
P03	ACTN2	1.76415e-22	0.136198	0.726782	0.174554	0.202826	2.41581	Cancer
P03	RIMS4	1.82261e-22	0.0511168	0.733642	0.0906006	0.236831	3.84321	Cancer
P03	IGF2BP1	1.88686e-22	0.0720199	0.630657	0.107206	0.22973	3.13039	Cancer
P03	TLX2	1.89324e-22	0.0409765	0.649111	0.0787684	0.169651	3.9856	Cancer
P03	HOXB4	1.98241e-22	0.0648339	0.967388	0.106494	0.0741927	3.89927	Cancer
P03	RECK	2.06206e-22	0.0685621	0.627401	0.123578	0.203055	3.19391	Cancer
P03	DMRTA2	2.11957e-22	0.087396	0.765743	0.11354	0.170322	3.13122	Cancer
P03	HBM	2.32193e-22	0.0297005	0.770466	0.0517601	0.223118	4.69717	Cancer
P03	ADCY1	2.36821e-22	0.121038	0.675101	0.176312	0.197948	2.47964	Cancer
P03	CACNB2	2.36835e-22	0.0682457	0.637132	0.14347	0.24791	3.22278	Cancer
P03	ST6GALNAC5	2.38413e-22	0.0260929	0.958696	0.0684243	0.0881372	5.19935	Cancer
P03	BNIP3	2.38641e-22	0.0809644	0.860211	0.101233	0.163374	3.40933	Cancer
P03	TM6SF1	2.48308e-22	0.0321278	0.790199	0.0705291	0.145584	4.62032	Cancer
P03	PHOX2A	2.6099e-22	0.111701	0.724739	0.137081	0.175674	2.69782	Cancer
P03	ADCYAP1	2.79287e-22	0.0716716	0.726104	0.131981	0.213647	3.3407	Cancer
P03	SLC16A12	3.34619e-22	0.073398	0.757119	0.124458	0.206067	3.36671	Cancer
P03	IGLON5	3.66398e-22	0.0355956	0.805455	0.0963107	0.221854	4.50003	Cancer
P03	NEFH	3.72098e-22	0.0946306	0.729485	0.100438	0.170431	2.9465	Cancer
P03	UCP1	4.22537e-22	0.05583	0.748895	0.129315	0.246196	3.74565	Cancer
P03	IGFBP2	4.24802e-22	0.0924242	0.86446	0.123876	0.137369	3.22546	Cancer
P03	ALDH1A3	4.4718e-22	0.0457288	0.909932	0.0770464	0.114024	4.31458	Cancer
P03	C5orf49	4.61516e-22	0.0999703	0.607921	0.164219	0.227356	2.60431	Cancer
P03	SIX1	4.73531e-22	0.0544156	0.879273	0.100599	0.142067	4.01422	Cancer
P03	TRIM17	4.98864e-22	0.224069	0.900245	0.229499	0.13033	2.00638	Cancer
P03	GRIN1	5.22498e-22	0.0880318	0.73171	0.113662	0.205072	3.05518	Cancer
P03	MYLK	6.01297e-22	0.0474463	0.864367	0.0906442	0.199458	4.18728	Cancer
P03	GATA3	6.12893e-22	0.0657843	0.967425	0.118689	0.0649774	3.87833	Cancer
P03	SOX17	6.22342e-22	0.0601369	0.879062	0.121355	0.120129	3.86964	Cancer
P03	DAB1	6.31439e-22	0.0757286	0.616245	0.113542	0.220774	3.02459	Cancer
P03	RNF150	6.32125e-22	0.0376926	0.876632	0.0921418	0.134833	4.53962	Cancer
P03	CLDN11	6.39016e-22	0.106772	0.964559	0.115328	0.0629921	3.17534	Cancer
P03	NTNG1	6.83612e-22	0.0651203	0.765354	0.136999	0.190348	3.55495	Cancer
P03	STAC2	6.92891e-22	0.0618347	0.572455	0.0946517	0.24194	3.21067	Cancer
P03	DPYSL4	6.97652e-22	0.0570446	0.596699	0.0727602	0.201343	3.38684	Cancer
P03	HOXD8	7.09258e-22	0.08213	0.77768	0.117403	0.186392	3.2432	Cancer
P03	ZNF695	7.17006e-22	0.142693	0.699789	0.217763	0.202669	2.294	Cancer
P03	ADAMTS14	7.47976e-22	0.0594294	0.877994	0.0912907	0.177201	3.88496	Cancer
P03	GSX1	7.65453e-22	0.0742364	0.615003	0.10297	0.241478	3.05039	Cancer
P03	COMP	7.81194e-22	0.151531	0.688206	0.145574	0.165454	2.18323	Cancer
P03	ASCL2	8.87965e-22	0.144766	0.884961	0.154909	0.162392	2.6119	Cancer
P03	GREM1	9.53026e-22	0.0643477	0.816874	0.127385	0.190659	3.66615	Cancer
P03	RAX	9.57094e-22	0.0563319	0.739723	0.0792554	0.175961	3.71496	Cancer
P03	SPSB4	9.79358e-22	0.0706811	0.587657	0.132267	0.235414	3.05558	Cancer
P03	RAB11FIP4	9.9666e-22	0.09183	0.732315	0.122963	0.18421	2.99543	Cancer
P03	DLX1	1.03392e-21	0.0847847	0.672595	0.112115	0.202003	2.98786	Cancer
P03	GPR83	1.35894e-21	0.0429415	0.782111	0.0897585	0.195557	4.18693	Cancer
P03	GATA3-AS1	1.36136e-21	0.0648208	0.940472	0.123692	0.179345	3.85886	Cancer
P03	LOC101927437	1.56077e-21	0.068993	0.621273	0.112214	0.244197	3.1707	Cancer
P03	PLK5	1.62083e-21	0.178743	0.72661	0.162808	0.17311	2.0233	Cancer
P03	CLEC2L	1.69442e-21	0.129616	0.740206	0.143765	0.216031	2.51368	Cancer
P03	PPP1R16B	1.7134e-21	0.196359	0.71073	0.197879	0.18522	1.85581	Cancer
P03	ELOVL2	1.84898e-21	0.191487	0.896372	0.198083	0.117943	2.22685	Cancer
P03	ALX1	1.93746e-21	0.074741	0.63604	0.136211	0.216592	3.08914	Cancer
P03	NPBWR1	2.21443e-21	0.0309288	0.823603	0.0713289	0.113808	4.73493	Cancer
P03	NEFM	2.25959e-21	0.116795	0.775746	0.130985	0.221664	2.73161	Cancer
P03	ZIK1	2.30252e-21	0.0744835	0.585447	0.139193	0.244827	2.97455	Cancer
P03	EFTUD1P1	2.37009e-21	0.0536331	0.885002	0.0913511	0.122739	4.04449	Cancer
P03	HOXA2	2.37094e-21	0.0836266	0.940393	0.158703	0.136137	3.49123	Cancer
P03	BAG2	2.53602e-21	0.102615	0.970828	0.16891	0.131067	3.24198	Cancer
P03	CDIP1	2.56286e-21	0.0944622	0.627338	0.178806	0.225924	2.73143	Cancer
P03	TTC34	2.82072e-21	0.105127	0.827456	0.112047	0.168464	2.97655	Cancer
P03	DYDC1	2.90004e-21	0.104538	0.746681	0.154094	0.169993	2.83646	Cancer
P03	LOC403312	3.17319e-21	0.0742028	0.773577	0.141906	0.213888	3.382	Cancer
P03	NUPR1L	3.40756e-21	0.173037	0.699782	0.199354	0.191914	2.01582	Cancer
P03	ADAMTS12	3.53806e-21	0.0622474	0.713363	0.122442	0.201951	3.51855	Cancer
P03	HMX3	3.73619e-21	0.0413139	0.851699	0.0704757	0.141209	4.36564	Cancer
P03	ADAMTS2	3.7418e-21	0.0542211	0.844502	0.0858736	0.105266	3.96117	Cancer
P03	CHST3	4.55672e-21	0.198798	0.710053	0.200521	0.191021	1.83662	Cancer
P03	UTF1	4.67686e-21	0.0484763	0.834056	0.0693391	0.220336	4.10479	Cancer
P03	NPAS4	4.7792e-21	0.0593433	0.603948	0.115465	0.237426	3.34727	Cancer
P03	KIF19	5.12362e-21	0.156604	0.667027	0.178134	0.205236	2.09063	Cancer
P03	ZFP69B	5.1462e-21	0.0757351	0.750232	0.162433	0.169651	3.3083	Cancer
P03	MIAT	5.47622e-21	0.12512	0.644994	0.15616	0.195365	2.36597	Cancer
P03	TUNAR	5.4835e-21	0.0328426	0.704808	0.0721506	0.229008	4.42359	Cancer
P03	SUSD5	5.80708e-21	0.0474163	0.815069	0.10842	0.220889	4.10347	Cancer
P03	SLITRK3	6.40025e-21	0.0545391	0.627663	0.12838	0.233885	3.52463	Cancer
P03	GALNT9	6.52448e-21	0.104616	0.745691	0.16986	0.184331	2.83348	Cancer
P03	LOC101928416	6.52448e-21	0.104616	0.745691	0.16986	0.184331	2.83348	Cancer
P03	ADAM12	6.79345e-21	0.123193	0.917497	0.155127	0.121229	2.89679	Cancer
P03	SMIM17	6.90077e-21	0.0966547	0.610552	0.118635	0.220274	2.6592	Cancer
P03	HOXA5	6.91271e-21	0.152592	0.842974	0.230544	0.122128	2.46581	Cancer
P03	PRR18	7.22133e-21	0.0420138	0.747579	0.0831113	0.239092	4.15329	Cancer
P03	NMNAT3	7.28527e-21	0.0611731	0.720994	0.124254	0.170154	3.55902	Cancer
P03	NKX2-6	8.75152e-21	0.0785136	0.822534	0.121325	0.183033	3.38906	Cancer
P03	INA	9.03649e-21	0.0622903	0.794702	0.0893647	0.207269	3.67333	Cancer
P03	TPTEP1	9.26261e-21	0.0507327	0.789686	0.0842344	0.216475	3.96029	Cancer
P03	CABP7	1.07508e-20	0.0887107	0.72566	0.108239	0.162114	3.03211	Cancer
P03	LOC90768	1.15612e-20	0.0331613	0.832246	0.0707971	0.178382	4.64944	Cancer
P03	KLRG2	1.23771e-20	0.205157	0.779168	0.206167	0.159053	1.92521	Cancer
P03	PEX5L	1.25226e-20	0.0346594	0.658164	0.0657657	0.242518	4.24713	Cancer
P03	HOXC-AS1	1.26368e-20	0.0464121	0.737332	0.103339	0.145888	3.98974	Cancer
P03	TRIM71	1.31605e-20	0.036362	0.853351	0.0669627	0.187697	4.55264	Cancer
P03	LOC100129620	1.46415e-20	0.0543096	0.665376	0.107459	0.245814	3.61489	Cancer
P03	SKAP1	1.70882e-20	0.176175	0.825302	0.199721	0.184699	2.22792	Cancer
P03	CA4	1.78117e-20	0.09826	0.683881	0.131216	0.177867	2.79907	Cancer
P03	SLC6A17	1.91715e-20	0.101088	0.677506	0.147013	0.210688	2.74462	Cancer
P03	BCAT1	2.04156e-20	0.0775056	0.91557	0.133715	0.160175	3.5623	Cancer
P03	WTIP	2.31012e-20	0.0529014	0.803689	0.0736062	0.248829	3.92526	Cancer
P03	NPFFR1	2.40756e-20	0.0533064	0.667017	0.0942176	0.21882	3.64534	Cancer
P03	COL2A1	2.46326e-20	0.180197	0.715857	0.20548	0.177989	1.99009	Cancer
P03	FOXB1	2.66947e-20	0.0568463	0.888304	0.116792	0.166047	3.96592	Cancer
P03	CHP2	2.68382e-20	0.149787	0.65719	0.186655	0.186406	2.1334	Cancer
P03	ANKRD60	2.75858e-20	0.18214	0.891713	0.199534	0.127829	2.29153	Cancer
P03	NKX2-4	3.09761e-20	0.103996	0.759455	0.13906	0.221537	2.86843	Cancer
P03	ECEL1P2	3.19505e-20	0.0970195	0.874474	0.199088	0.244955	3.17207	Cancer
P03	C1QL2	3.20432e-20	0.129267	0.765407	0.153184	0.208272	2.56588	Cancer
P03	ZFP2	3.26981e-20	0.0614814	0.812621	0.113335	0.190007	3.72436	Cancer
P03	KCNQ1DN	3.27747e-20	0.253134	0.882584	0.183605	0.140106	1.80183	Cancer
P03	LOC100190940	3.30051e-20	0.113275	0.812018	0.179033	0.201582	2.84169	Cancer
P03	ID4	3.36351e-20	0.0570315	0.853081	0.113233	0.198035	3.90285	Cancer
P03	THEGL	3.60694e-20	0.0538517	0.726472	0.092334	0.234713	3.75384	Cancer
P03	ZSCAN1	3.66829e-20	0.129251	0.743053	0.160521	0.168415	2.52329	Cancer
P03	LINC01096	3.7509e-20	0.045144	0.742162	0.0765228	0.192668	4.03913	Cancer
P03	COL18A1	3.80524e-20	0.0491298	0.623318	0.0954513	0.221459	3.6653	Cancer
P03	PLA2G7	4.01106e-20	0.0628468	0.935057	0.105194	0.122583	3.89514	Cancer
P03	CPEB1	4.1263e-20	0.156811	0.805864	0.200514	0.150125	2.36151	Cancer
P03	POU4F2	4.25826e-20	0.0320316	0.620173	0.0712535	0.246465	4.2751	Cancer
P03	ZNF347	4.26785e-20	0.0394	0.553403	0.0980008	0.211042	3.81206	Cancer
P03	LECT1	4.48274e-20	0.0900741	0.787135	0.113176	0.213709	3.12743	Cancer
P03	DDX25	5.12069e-20	0.105425	0.75979	0.152202	0.226861	2.84938	Cancer
P03	ADAMTS17	5.54508e-20	0.0824212	0.63522	0.123776	0.232469	2.94617	Cancer
P03	HOXA10-AS	5.61384e-20	0.142265	0.763639	0.134242	0.163205	2.42431	Cancer
P03	KCNK9	5.96842e-20	0.0359824	0.889212	0.0682717	0.11636	4.62716	Cancer
P03	ST8SIA5	6.81253e-20	0.047392	0.722254	0.0977769	0.214346	3.92979	Cancer
P03	PRR16	6.85852e-20	0.0343944	0.855522	0.105303	0.18723	4.63656	Cancer
P03	GPRASP1	7.15468e-20	0.148598	0.896325	0.208915	0.14694	2.59261	Cancer
P03	CBS	7.35454e-20	0.0659201	0.723616	0.113831	0.226004	3.45643	Cancer
P03	VEGFC	7.42756e-20	0.0270758	0.925595	0.0624857	0.133232	5.09531	Cancer
P03	ST8SIA4	8.42107e-20	0.0454282	0.843298	0.109669	0.22351	4.21438	Cancer
P03	RPRM	8.78555e-20	0.0483661	0.618297	0.124233	0.237192	3.67623	Cancer
P03	ELAVL3	9.13472e-20	0.146696	0.757856	0.140625	0.200061	2.36909	Cancer
P03	COL6A2	9.58634e-20	0.0585142	0.755101	0.0810645	0.207985	3.68981	Cancer
P03	HDGFRP3	9.65355e-20	0.0530308	0.770691	0.0853252	0.246979	3.86125	Cancer
P03	SFRP2	1.03201e-19	0.0786954	0.751008	0.108863	0.215231	3.25448	Cancer
P03	NR2E1	1.06553e-19	0.0622595	0.768998	0.100139	0.208563	3.62661	Cancer
P03	MPPED1	1.08101e-19	0.122506	0.681599	0.160155	0.193149	2.47607	Cancer
P03	TOX2	1.14342e-19	0.0618802	0.886973	0.11634	0.177152	3.84134	Cancer
P03	MVB12B	1.15012e-19	0.150124	0.786786	0.179867	0.190287	2.38981	Cancer
P03	LOC100130992	1.31279e-19	0.0402264	0.540608	0.119385	0.23969	3.74837	Cancer
P03	RGS6	1.36103e-19	0.0355078	0.587953	0.0882317	0.221662	4.04949	Cancer
P03	ZNF671	1.3722e-19	0.174939	0.898256	0.212096	0.113994	2.36028	Cancer
P03	TLX3	1.52866e-19	0.10856	0.861915	0.130357	0.199499	2.98906	Cancer
P03	PAUPAR	1.55923e-19	0.137936	0.65161	0.173843	0.200626	2.24002	Cancer
P03	TMEM155	1.78507e-19	0.0751775	0.736064	0.127855	0.246615	3.29146	Cancer
P03	ITGA4	1.86575e-19	0.0895548	0.758753	0.156545	0.227815	3.08279	Cancer
P03	ARHGAP20	1.89535e-19	0.0907522	0.68813	0.180971	0.234806	2.92268	Cancer
P03	SNAP91	2.05753e-19	0.0513264	0.565142	0.084552	0.226836	3.46084	Cancer
P03	CACNA1H	2.18254e-19	0.0815236	0.766584	0.116121	0.218071	3.23315	Cancer
P03	RET	2.18968e-19	0.0713891	0.811183	0.117374	0.246218	3.50625	Cancer
P03	PP12613	2.32969e-19	0.151576	0.684267	0.175083	0.220335	2.17452	Cancer
P03	ZNF835	2.33046e-19	0.122961	0.647446	0.150947	0.157633	2.39657	Cancer
P03	BAALC-AS2	2.68301e-19	0.123703	0.778271	0.220496	0.207117	2.6534	Cancer
P03	GPC5	3.08708e-19	0.0417762	0.687846	0.107382	0.233024	4.04133	Cancer
P03	LHFPL4	3.47206e-19	0.133749	0.656062	0.159298	0.189997	2.29431	Cancer
P03	DDIT4L	3.67765e-19	0.0769667	0.94513	0.149873	0.102734	3.61821	Cancer
P03	BAALC	4.04818e-19	0.14165	0.72062	0.188056	0.190205	2.34691	Cancer
P03	DES	4.11554e-19	0.205607	0.745621	0.193949	0.20886	1.85856	Cancer
P03	B4GALNT4	4.22504e-19	0.055709	0.560789	0.0731275	0.242427	3.33148	Cancer
P03	FBLL1	5.03961e-19	0.0935468	0.741819	0.111096	0.241817	2.98731	Cancer
P03	POPDC3	5.05703e-19	0.0428385	0.908609	0.0903435	0.182271	4.40668	Cancer
P03	CRMP1	5.29912e-19	0.147152	0.810144	0.149961	0.216836	2.46087	Cancer
P03	SPAG6	5.67869e-19	0.103335	0.870409	0.120523	0.183759	3.07437	Cancer
P03	UCHL1	5.6823e-19	0.0782217	0.843255	0.154906	0.14595	3.43033	Cancer
P03	PALM2-AKAP2	6.10808e-19	0.062808	0.910708	0.0998443	0.105055	3.85797	Cancer
P03	HOXC-AS3	8.09707e-19	0.101366	0.747179	0.147795	0.244019	2.88189	Cancer
P03	COL23A1	8.69062e-19	0.0391005	0.926329	0.0833182	0.126633	4.56626	Cancer
P03	KCNC2	9.11614e-19	0.0542713	0.894269	0.122967	0.171092	4.04245	Cancer
P03	SCUBE1	9.1482e-19	0.0595487	0.629516	0.0845167	0.229981	3.4021	Cancer
P03	ADRA1B	1.06773e-18	0.221008	0.906067	0.217056	0.100885	2.03552	Cancer
P03	ZNF433	1.0711e-18	0.10961	0.627206	0.176661	0.225164	2.51656	Cancer
P03	DCDC2C	1.08314e-18	0.128968	0.827344	0.13932	0.214075	2.68148	Cancer
P03	MSC	1.15405e-18	0.080404	0.802159	0.172357	0.227411	3.31855	Cancer
P03	ADRB3	1.15595e-18	0.208312	0.739944	0.194275	0.228524	1.82867	Cancer
P03	UNC5D	1.17895e-18	0.0606951	0.816575	0.10433	0.176989	3.74993	Cancer
P03	LINC00693	1.20872e-18	0.0421556	0.596359	0.124894	0.240257	3.82239	Cancer
P03	LINC00954	1.21931e-18	0.135184	0.740277	0.178301	0.157559	2.45314	Cancer
P03	DRD5	1.28604e-18	0.096642	0.743774	0.120483	0.205445	2.94414	Cancer
P03	EMX2	1.32326e-18	0.122026	0.677571	0.135082	0.172848	2.47318	Cancer
P03	NKX2-8	1.34439e-18	0.0954529	0.787037	0.144678	0.210404	3.04357	Cancer
P03	TTC28	1.34665e-18	0.12017	0.765494	0.172676	0.215369	2.67132	Cancer
P03	DKFZp686K1684	1.84047e-18	0.0631532	0.797263	0.109823	0.159052	3.65813	Cancer
P03	GAS7	1.97634e-18	0.0563655	0.826846	0.0828078	0.139564	3.87473	Cancer
P03	BOLL	2.01772e-18	0.263328	0.76623	0.202661	0.189762	1.54092	Cancer
P03	SHISA6	2.66659e-18	0.0359303	0.722199	0.077685	0.183379	4.32912	Cancer
P03	LOC101928847	2.76173e-18	0.0716467	0.769699	0.139335	0.21692	3.42532	Cancer
P03	PAX6	2.92309e-18	0.141015	0.670164	0.159136	0.228468	2.24867	Cancer
P03	METTL24	2.96642e-18	0.0709392	0.796698	0.140008	0.235281	3.48938	Cancer
P03	LHX3	3.33529e-18	0.258492	0.820579	0.209895	0.211501	1.66652	Cancer
P03	LINC00629	3.38946e-18	0.116603	0.857766	0.217306	0.189818	2.87899	Cancer
P03	BLMH	3.49499e-18	0.0948071	0.603457	0.153008	0.226122	2.67018	Cancer
P03	RNF180	3.54462e-18	0.0286588	0.553373	0.0840969	0.231901	4.2712	Cancer
P03	FBLN1	3.6453e-18	0.140292	0.896686	0.165145	0.177239	2.67617	Cancer
P03	SCUBE2	3.9643e-18	0.178858	0.764239	0.185258	0.189616	2.09521	Cancer
P03	FBLN2	4.53925e-18	0.187914	0.896173	0.158026	0.166266	2.25371	Cancer
P03	HOXC9	4.58031e-18	0.0506941	0.655928	0.113273	0.213735	3.69365	Cancer
P03	TRPC3	5.00509e-18	0.0193501	0.762092	0.0462384	0.201922	5.29955	Cancer
P03	GLDC	5.81813e-18	0.0818241	0.834046	0.151868	0.139348	3.34953	Cancer
P03	FBXL2	7.23399e-18	0.149743	0.836557	0.240559	0.186883	2.48197	Cancer
P03	HS3ST3A1	8.04965e-18	0.0391201	0.714899	0.0975088	0.247256	4.19176	Cancer
P03	ULBP1	8.25635e-18	0.0688621	0.745335	0.137042	0.209501	3.43611	Cancer
P03	B3GAT2	1.00552e-17	0.168119	0.818175	0.196535	0.137923	2.28293	Cancer
P03	TPBGL	1.01282e-17	0.0476723	0.773728	0.0831273	0.180558	4.0206	Cancer
P03	LINC01233	1.07521e-17	0.048028	0.579485	0.119905	0.234394	3.59282	Cancer
P03	SMTNL2	1.09845e-17	0.0711391	0.70094	0.103546	0.235705	3.30058	Cancer
P03	ZNF625	1.09867e-17	0.10552	0.666607	0.179713	0.204347	2.65932	Cancer
P03	ZNF625-ZNF20	1.09867e-17	0.10552	0.666607	0.179713	0.204347	2.65932	Cancer
P03	SLC6A11	1.1871e-17	0.146678	0.792932	0.187869	0.186053	2.43455	Cancer
P03	PRRG3	1.26393e-17	0.125851	0.736993	0.18681	0.195151	2.54993	Cancer
P03	FBXL21	1.26958e-17	0.128431	0.789232	0.141619	0.16919	2.61945	Cancer
P03	MOS	1.31956e-17	0.0981483	0.627331	0.196581	0.193565	2.67619	Cancer
P03	SNCAIP	1.35134e-17	0.142939	0.750002	0.169563	0.241946	2.39149	Cancer
P03	ZNF876P	1.37466e-17	0.133774	0.961973	0.213277	0.0830786	2.8462	Cancer
P03	PAX5	1.84329e-17	0.0883865	0.720618	0.114589	0.209077	3.02734	Cancer
P03	PNMAL1	2.1475e-17	0.117591	0.881471	0.171986	0.110615	2.90614	Cancer
P03	HOXA-AS3	2.21178e-17	0.150363	0.891779	0.237303	0.124618	2.56824	Cancer
P03	C17orf51	2.55217e-17	0.0810125	0.769205	0.17741	0.192638	3.24715	Cancer
P03	SLC13A5	2.64127e-17	0.0455549	0.936846	0.0656605	0.114354	4.36213	Cancer
P03	ZSCAN18	2.75933e-17	0.172551	0.760585	0.175876	0.197816	2.14009	Cancer
P03	CDH4	2.76153e-17	0.0435307	0.652105	0.0853706	0.244071	3.905	Cancer
P03	EXOC3L2	2.90592e-17	0.253196	0.798467	0.244769	0.18776	1.65698	Cancer
P03	DLEU7	3.31992e-17	0.250315	0.95176	0.203436	0.10608	1.92685	Cancer
P03	SIX6	3.36557e-17	0.0743852	0.60672	0.127543	0.217539	3.02794	Cancer
P03	RPS6KA6	3.43726e-17	0.0936694	0.598507	0.197711	0.191196	2.67572	Cancer
P03	RCSD1	3.51597e-17	0.138719	0.733681	0.207586	0.215538	2.40299	Cancer
P03	TMEM179	4.00343e-17	0.097367	0.781242	0.11069	0.23128	3.00426	Cancer
P03	ZPBP2	4.03439e-17	0.393788	0.932528	0.225593	0.152719	1.24373	Cancer
P03	NKX1-1	4.49712e-17	0.052311	0.899441	0.0754021	0.19224	4.10384	Cancer
P03	PCDH19	5.0656e-17	0.0914951	0.68072	0.201129	0.201545	2.8953	Cancer
P03	USP6	5.57099e-17	0.243628	0.855513	0.192179	0.180379	1.81211	Cancer
P03	ADAM32	6.05531e-17	0.219786	0.977371	0.242163	0.0436425	2.15281	Cancer
P03	TBX15	6.75649e-17	0.215732	0.857941	0.181647	0.169309	1.99164	Cancer
P03	OLIG1	7.1782e-17	0.0390628	0.580592	0.0898223	0.23422	3.89366	Cancer
P03	B4GALNT2	7.52207e-17	0.220724	0.721838	0.216319	0.244284	1.70943	Cancer
P03	SIM1	7.76907e-17	0.0635008	0.90453	0.127347	0.108972	3.83232	Cancer
P03	SPON1	8.65947e-17	0.081722	0.746971	0.122291	0.227409	3.19226	Cancer
P03	UNC80	8.86975e-17	0.0757568	0.608521	0.179939	0.231304	3.00586	Cancer
P03	SLC10A4	8.96028e-17	0.144929	0.85571	0.168103	0.159423	2.56177	Cancer
P03	C9orf50	9.07061e-17	0.172197	0.893702	0.189089	0.197187	2.37574	Cancer
P03	QRFPR	9.72109e-17	0.0542443	0.87254	0.114176	0.174457	4.00768	Cancer
P03	TTC9B	1.04834e-16	0.16058	0.682155	0.180919	0.235452	2.08681	Cancer
P03	LOC101929353	1.28417e-16	0.0943696	0.904762	0.190825	0.179284	3.26114	Cancer
P03	FGF13-AS1	1.42376e-16	0.0675201	0.659878	0.168765	0.225924	3.28881	Cancer
P03	SGIP1	1.45121e-16	0.138789	0.715805	0.168526	0.231188	2.36667	Cancer
P03	PIK3R5	1.62481e-16	0.255727	0.83079	0.207064	0.233322	1.69988	Cancer
P03	DKFZP434H168	2.18805e-16	0.0761103	0.746286	0.176292	0.202767	3.29357	Cancer
P03	RGS17	2.1943e-16	0.0572536	0.756806	0.0790215	0.120735	3.72449	Cancer
P03	ZNF549	2.24094e-16	0.0672497	0.574927	0.152153	0.179271	3.09578	Cancer
P03	TRH	2.65837e-16	0.236572	0.748467	0.226553	0.205596	1.66166	Cancer
P03	RSPH9	2.66715e-16	0.18175	0.757586	0.216399	0.232233	2.05945	Cancer
P03	SOGA3	3.19537e-16	0.0551338	0.614512	0.117874	0.213625	3.47843	Cancer
P03	RASGRF2-AS1	3.50268e-16	0.0576932	0.872195	0.1114	0.148428	3.91818	Cancer
P03	LINC00554	3.64147e-16	0.433298	0.940584	0.249217	0.0936111	1.1182	Cancer
P03	ZFP42	3.98576e-16	0.228816	0.95942	0.226209	0.0770564	2.06798	Cancer
P03	FRRS1L	3.99088e-16	0.170513	0.727766	0.206738	0.212364	2.09359	Cancer
P03	ZNF844	4.28151e-16	0.194769	0.722625	0.243493	0.212543	1.89148	Cancer
P03	KANK4	4.39665e-16	0.230389	0.851834	0.241739	0.152794	1.8865	Cancer
P03	SOX3	4.74887e-16	0.11026	0.615292	0.161929	0.20751	2.48036	Cancer
P03	TDRP	4.9221e-16	0.129247	0.760989	0.178969	0.210415	2.55775	Cancer
P03	OTP	5.26734e-16	0.150783	0.743566	0.155386	0.214131	2.30199	Cancer
P03	C17orf104	5.79613e-16	0.198521	0.707671	0.180348	0.21563	1.83378	Cancer
P03	TTBK1	6.26402e-16	0.176076	0.700312	0.185916	0.200668	1.9918	Cancer
P03	PDE8B	7.08523e-16	0.0663953	0.814058	0.089914	0.236032	3.61598	Cancer
P03	NHSL2	7.09219e-16	0.100792	0.881479	0.20448	0.140619	3.12855	Cancer
P03	BNC1	8.3172e-16	0.142364	0.85926	0.145877	0.187697	2.59351	Cancer
P03	C14orf39	8.63233e-16	0.0853215	0.927222	0.139611	0.128733	3.44193	Cancer
P03	PABPC4L	9.18447e-16	0.0560109	0.650384	0.0938295	0.240152	3.53751	Cancer
P03	GCM2	9.73755e-16	0.133346	0.701903	0.164901	0.219892	2.39609	Cancer
P03	CLVS1	1.01267e-15	0.0898058	0.666459	0.180447	0.206069	2.89164	Cancer
P03	GPR101	1.17433e-15	0.120549	0.680142	0.221389	0.244522	2.49622	Cancer
P03	LOC375196	1.30455e-15	0.271075	0.8762	0.205017	0.134871	1.69257	Cancer
P03	ZIC3	1.31818e-15	0.131889	0.676309	0.221761	0.217472	2.35836	Cancer
P03	FAM162B	1.35628e-15	0.107574	0.627345	0.132646	0.200655	2.54393	Cancer
P03	ZNF582-AS1	1.36761e-15	0.085245	0.635805	0.155145	0.238715	2.8989	Cancer
P03	RGS22	1.5291e-15	0.194468	0.716729	0.208967	0.211571	1.8819	Cancer
P03	ANKK1	1.55851e-15	0.159503	0.919649	0.203474	0.1188	2.5275	Cancer
P03	ZNF582	1.67733e-15	0.0879753	0.627563	0.158169	0.237694	2.83459	Cancer
P03	TJP1	1.69029e-15	0.131181	0.838342	0.171075	0.195268	2.67598	Cancer
P03	ZNF154	1.90496e-15	0.112179	0.952246	0.212662	0.08757	3.08553	Cancer
P03	ZNF814	3.36059e-15	0.235136	0.805552	0.242796	0.202189	1.77648	Cancer
P03	HOXC12	3.64148e-15	0.075845	0.675096	0.0921436	0.246663	3.15397	Cancer
P03	LTBP2	4.22975e-15	0.124568	0.923323	0.160802	0.211029	2.8899	Cancer
P03	BTG4	5.40288e-15	0.082179	0.840165	0.118848	0.217335	3.35383	Cancer
P03	SLC7A14	5.98511e-15	0.123286	0.783834	0.167523	0.230083	2.66854	Cancer
P03	SIAH3	6.30785e-15	0.0652159	0.870633	0.170738	0.144324	3.73877	Cancer
P03	EGR2	6.35963e-15	0.17489	0.748258	0.181295	0.231774	2.09709	Cancer
P03	HOXB8	6.37439e-15	0.131989	0.793293	0.172487	0.203964	2.58743	Cancer
P03	RASGRF2	8.37487e-15	0.0625838	0.871956	0.115443	0.146026	3.80039	Cancer
P03	DUSP26	8.69928e-15	0.118436	0.654025	0.167448	0.180519	2.46523	Cancer
P03	P2RX2	9.04647e-15	0.0614595	0.869949	0.105203	0.215069	3.82322	Cancer
P03	TAL1	1.01308e-14	0.143811	0.671117	0.178835	0.215129	2.22239	Cancer
P03	FBXO39	1.12236e-14	0.118956	0.897166	0.150744	0.157299	2.91495	Cancer
P03	TEKT1	1.23538e-14	0.0556399	0.562824	0.099961	0.222743	3.33849	Cancer
P03	FAM19A5	1.267e-14	0.118498	0.738985	0.145274	0.222998	2.64068	Cancer
P03	LINC01556	1.30851e-14	0.161477	0.777168	0.220696	0.210671	2.2669	Cancer
P03	ZFR2	1.35303e-14	0.174223	0.735882	0.191484	0.174397	2.07854	Cancer
P03	ZIC5	1.5329e-14	0.0849508	0.815873	0.122522	0.223444	3.26365	Cancer
P03	OPRM1	1.57692e-14	0.131186	0.639989	0.204054	0.245427	2.28644	Cancer
P03	TTYH1	1.64384e-14	0.150375	0.776587	0.201467	0.19094	2.36858	Cancer
P03	ZYG11A	1.66381e-14	0.0929711	0.899474	0.123139	0.129841	3.27423	Cancer
P03	SLC25A21-AS1	1.69058e-14	0.0506891	0.593452	0.127991	0.217363	3.54939	Cancer
P03	NGB	1.98566e-14	0.2013	0.85441	0.223582	0.160695	2.08558	Cancer
P03	CCDC63	2.1507e-14	0.148008	0.652264	0.190847	0.186237	2.13978	Cancer
P03	SYN1	2.58048e-14	0.195612	0.745127	0.236055	0.16863	1.92949	Cancer
P03	DPYS	3.06296e-14	0.096211	0.680397	0.121304	0.203192	2.8221	Cancer
P03	FIBIN	3.53552e-14	0.0596825	0.928125	0.205606	0.143723	3.95894	Cancer
P03	KIAA1586	4.68187e-14	0.091232	0.790208	0.199125	0.210512	3.11462	Cancer
P03	KLHL34	4.7766e-14	0.172423	0.767856	0.225123	0.247792	2.15489	Cancer
P03	EVX1	5.15959e-14	0.112958	0.754572	0.161895	0.218535	2.73987	Cancer
P03	SEMA6D	5.75257e-14	0.0944801	0.629804	0.18017	0.246511	2.73682	Cancer
P03	GPR143	7.93224e-14	0.22591	0.990821	0.242486	0.0304571	2.13288	Cancer
P03	DNAH8	8.47801e-14	0.126304	0.646734	0.161623	0.229124	2.35627	Cancer
P03	FOXD3-AS1	8.69733e-14	0.105196	0.945279	0.173053	0.0935193	3.16766	Cancer
P03	LAMA2	9.68209e-14	0.131498	0.764177	0.181289	0.217915	2.53887	Cancer
P03	ZNF649-AS1	1.11188e-13	0.0749369	0.802026	0.154381	0.197892	3.4199	Cancer
P03	PDZD4	1.15562e-13	0.107111	0.677766	0.184854	0.189199	2.66168	Cancer
P03	MBIP	1.4832e-13	0.0823193	0.940625	0.184523	0.11105	3.51432	Cancer
P03	RASGEF1C	2.02245e-13	0.238971	0.824638	0.215807	0.158183	1.78693	Cancer
P03	PCDHGB6	2.03356e-13	0.18239	0.803986	0.169679	0.212843	2.14014	Cancer
P03	LINC00577	2.32354e-13	0.114319	0.820812	0.122284	0.1743	2.84398	Cancer
P03	BVES	4.02665e-13	0.0741166	0.829559	0.116198	0.150564	3.48448	Cancer
P03	BVES-AS1	4.02665e-13	0.0741166	0.829559	0.116198	0.150564	3.48448	Cancer
P03	POU3F4	4.17161e-13	0.134924	0.675364	0.18985	0.247523	2.32352	Cancer
P03	MAP1B	6.38615e-13	0.0547603	0.862598	0.0981789	0.210168	3.97749	Cancer
P03	ZNF577	6.4339e-13	0.0937896	0.786048	0.158212	0.221089	3.06712	Cancer
P03	NR0B1	6.98746e-13	0.125083	0.897244	0.208596	0.169432	2.84261	Cancer
P03	WNK3	7.466e-13	0.0985312	0.655523	0.207859	0.217289	2.73399	Cancer
P03	NUDT11	7.52143e-13	0.0957974	0.705893	0.205104	0.21479	2.88139	Cancer
P03	PCDHGA7	1.00038e-12	0.164069	0.774023	0.217761	0.242537	2.23807	Cancer
P03	PCDHGB7	1.03131e-12	0.136526	0.927958	0.193963	0.136041	2.76489	Cancer
P03	DCAF12L2	1.06547e-12	0.167854	0.697296	0.221404	0.193262	2.05457	Cancer
P03	ALOX12	4.3934e-12	0.26475	0.804198	0.213249	0.232479	1.60292	Cancer
P03	FGF2	5.97488e-12	0.135719	0.950568	0.210451	0.0993503	2.80816	Cancer
P03	SLC22A16	8.94973e-12	0.244413	0.756805	0.227863	0.242355	1.6306	Cancer
P03	KLF8	1.15717e-11	0.116904	0.691704	0.204265	0.247991	2.56483	Cancer
P03	SKOR2	1.47226e-11	0.117575	0.816888	0.164555	0.210435	2.79656	Cancer
P03	PCSK1N	1.53869e-11	0.137653	0.638636	0.217789	0.220642	2.21396	Cancer
P03	PCDHGA11	3.57852e-11	0.188437	0.944872	0.192747	0.0901593	2.32603	Cancer
P03	PAX9	3.99877e-11	0.0842401	0.71992	0.132603	0.237105	3.09526	Cancer
P03	C11orf88	4.93608e-11	0.190543	0.85244	0.197863	0.242037	2.16148	Cancer
P03	ZNF280B	5.15915e-11	0.161852	0.66837	0.243273	0.227434	2.04597	Cancer
P03	PCDHGA5	8.0492e-11	0.184525	0.829325	0.208318	0.245261	2.16812	Cancer
P03	GLT8D2	8.34409e-11	0.129636	0.704696	0.20481	0.216967	2.44254	Cancer
P03	PCDHGA4	3.4864e-10	0.171206	0.717507	0.19799	0.219296	2.06726	Cancer
P03	SPARC	4.28411e-10	0.165123	0.855655	0.20849	0.198296	2.37349	Cancer
P04	SLC6A19	1.40538e-24	0.735497	0.124532	0.238708	0.0965283	-2.5622	Norm_epi
P04	LOC101927181	1.27783e-21	0.837766	0.11112	0.205351	0.167686	-2.91443	Norm_epi
P04	NTMT1	1.25704e-20	0.786185	0.0204678	0.215205	0.0691613	-5.26344	Norm_epi
P04	MUC5AC	2.16141e-20	0.75202	0.161244	0.225252	0.14165	-2.22153	Norm_epi
P04	SPTBN5	6.31929e-19	0.676431	0.112315	0.248851	0.154412	-2.5904	Norm_epi
P04	SLC39A4	6.35877e-18	0.749999	0.226454	0.190586	0.212801	-1.72767	Norm_epi
P04	LOC100129534	8.23163e-18	0.796903	0.278272	0.208845	0.204245	-1.51791	Norm_epi
P04	GJC2	1.11057e-17	0.808817	0.274488	0.227033	0.224006	-1.55907	Norm_epi
P04	S100P	1.71559e-17	0.783296	0.0373545	0.201488	0.0934244	-4.3902	Norm_epi
P04	LOC101928994	4.0536e-16	0.751103	0.142275	0.245607	0.155692	-2.40032	Norm_epi
P04	MYADM	7.48004e-16	0.700984	0.0155187	0.227678	0.0459741	-5.4973	Norm_epi
P04	CLDN18	9.17687e-16	0.716507	0.018424	0.248263	0.0484954	-5.28132	Norm_epi
P04	RDH16	1.82114e-14	0.842722	0.150473	0.200567	0.21982	-2.48555	Norm_epi
P04	SFN	3.84378e-14	0.809093	0.0149068	0.23096	0.0501349	-5.76226	Norm_epi
P04	SH3PXD2A-AS1	5.83317e-13	0.878605	0.239762	0.176128	0.23812	-1.87361	Norm_epi
P04	SOX15	5.97736e-13	0.626462	0.0910714	0.23705	0.173986	-2.78216	Norm_epi
P04	DISC1-IT1	2.62822e-12	0.891254	0.322222	0.206068	0.236597	-1.46778	Norm_epi
P04	LOC105447648	6.43059e-12	0.771505	0.24263	0.178289	0.211145	-1.66891	Norm_epi
P04	HYAL4	1.09435e-11	0.79527	0.166043	0.237333	0.192183	-2.25989	Norm_epi
P04	EIF2B5-AS1	3.17987e-10	0.701277	0.175812	0.248391	0.229379	-1.99595	Norm_epi
P04	BPIFB2	1.27239e-09	0.76583	0.232018	0.244886	0.211299	-1.72279	Norm_epi
P04	APOBEC3A	1.5659e-09	0.778274	0.253008	0.230139	0.224398	-1.6211	Norm_epi
P04	APOBEC3A_B	1.5659e-09	0.778274	0.253008	0.230139	0.224398	-1.6211	Norm_epi
P04	ZFP30	1.10081e-38	0.0133265	0.629698	0.046139	0.213948	5.56229	Cancer
P04	PLXNA4	4.3162e-36	0.00778993	0.727707	0.02664	0.149292	6.5456	Cancer
P04	FAM69B	1.26556e-35	0.0126698	0.514912	0.0314677	0.174842	5.34486	Cancer
P04	FLRT2	3.5943e-35	0.0140414	0.763387	0.0632945	0.191489	5.76466	Cancer
P04	SNTG2	7.619e-35	0.0135827	0.830815	0.0456315	0.167129	5.93468	Cancer
P04	TMEM178B	9.67108e-35	0.00982832	0.818814	0.0329396	0.129695	6.38045	Cancer
P04	TMEFF2	1.63751e-34	0.025489	0.620373	0.0834229	0.201854	4.60519	Cancer
P04	TFAP2C	2.09225e-34	0.0209577	0.859294	0.0615718	0.160827	5.3576	Cancer
P04	FIGN	5.95196e-34	0.00740823	0.837725	0.0324809	0.140341	6.82121	Cancer
P04	UNC5C	7.13031e-34	0.0161491	0.571961	0.0486179	0.234603	5.14639	Cancer
P04	TMEM132E	9.38154e-34	0.0157715	0.728874	0.0414116	0.191347	5.53028	Cancer
P04	MICU3	1.31356e-33	0.0135071	0.850566	0.0483332	0.196479	5.97663	Cancer
P04	CDH11	2.11083e-33	0.0193213	0.938824	0.0464505	0.0770068	5.60259	Cancer
P04	WT1-AS	3.40069e-33	0.0237957	0.906342	0.0719616	0.133387	5.25128	Cancer
P04	DLGAP3	1.00656e-32	0.0177692	0.596074	0.0478244	0.225114	5.06804	Cancer
P04	FZD10	1.36479e-32	0.0165232	0.879326	0.052472	0.149306	5.73383	Cancer
P04	CTNND2	2.50451e-32	0.0208412	0.909967	0.0827399	0.141471	5.4483	Cancer
P04	C17orf102	2.69208e-32	0.0206385	0.718951	0.0518274	0.217075	5.12248	Cancer
P04	CADM1	2.70845e-32	0.0231288	0.641342	0.0713378	0.195503	4.79333	Cancer
P04	CSMD1	3.45966e-32	0.0246978	0.778071	0.0793937	0.200618	4.97745	Cancer
P04	NELL1	3.59142e-32	0.0194087	0.765486	0.0537788	0.159632	5.3016	Cancer
P04	MDGA2	3.87595e-32	0.0281665	0.889272	0.0740656	0.124454	4.98057	Cancer
P04	PTGER4P2-CDK2AP2P2	5.27969e-32	0.0374845	0.614375	0.0630488	0.154323	4.03475	Cancer
P04	DPP10-AS1	1.08127e-31	0.0148796	0.832768	0.0494834	0.182396	5.80651	Cancer
P04	ST8SIA2	1.2808e-31	0.0150144	0.539438	0.0369789	0.191343	5.16704	Cancer
P04	GDNF-AS1	1.85674e-31	0.0283508	0.777725	0.064266	0.214586	4.7778	Cancer
P04	EPHA6	3.83945e-31	0.0244506	0.837486	0.102608	0.133621	5.09813	Cancer
P04	TMEM132C	4.67294e-31	0.0212383	0.82381	0.0528731	0.168716	5.27757	Cancer
P04	FZD10-AS1	5.12227e-31	0.0222961	0.852811	0.0590065	0.158332	5.25736	Cancer
P04	KCNMA1	7.53316e-31	0.0125542	0.682294	0.0353922	0.222871	5.76415	Cancer
P04	CTD-2297D10.2	7.71915e-31	0.0210046	0.944923	0.0951695	0.101754	5.49142	Cancer
P04	KIAA1217	1.2649e-30	0.0111562	0.59802	0.0305776	0.146503	5.74427	Cancer
P04	CPXM1	1.31469e-30	0.0264953	0.753257	0.0608714	0.165187	4.82934	Cancer
P04	LRRC3B	1.31967e-30	0.0168257	0.77224	0.0482649	0.177004	5.52031	Cancer
P04	IRX6	2.15756e-30	0.027326	0.875746	0.0645008	0.135112	5.00217	Cancer
P04	VSTM2B	2.80331e-30	0.0275597	0.931305	0.0850437	0.160434	5.07862	Cancer
P04	BMP3	2.91614e-30	0.0248814	0.605041	0.0631579	0.215559	4.60389	Cancer
P04	LOC101054525	2.95607e-30	0.0300267	0.794699	0.0776296	0.213348	4.72609	Cancer
P04	CTD-2194D22.4	3.02971e-30	0.0192372	0.839774	0.051118	0.207901	5.44803	Cancer
P04	EPHA5-AS1	3.14302e-30	0.0417869	0.685748	0.0863488	0.194629	4.03656	Cancer
P04	ZNF667-AS1	3.1502e-30	0.0322313	0.859655	0.0814813	0.146574	4.73722	Cancer
P04	GFRA2	3.18765e-30	0.0184538	0.582892	0.0538341	0.238489	4.98123	Cancer
P04	CNTN4	3.29696e-30	0.0200332	0.860005	0.0715338	0.190895	5.42388	Cancer
P04	ZNF667	3.51832e-30	0.0327826	0.860778	0.0825493	0.157686	4.71464	Cancer
P04	FOXE1	3.64541e-30	0.0399223	0.826977	0.0733768	0.196171	4.37258	Cancer
P04	HHIP-AS1	4.07354e-30	0.0395266	0.760768	0.111002	0.195979	4.26656	Cancer
P04	EPB41L3	4.39827e-30	0.00915707	0.883859	0.0348305	0.149494	6.59279	Cancer
P04	THCAT155	5.17592e-30	0.0283364	0.696955	0.0684115	0.168967	4.62033	Cancer
P04	TMEM132D	8.08046e-30	0.0387057	0.9203	0.0976259	0.150406	4.57149	Cancer
P04	KCNA1	8.99458e-30	0.0211074	0.799375	0.0576996	0.202041	5.24305	Cancer
P04	WT1	1.10281e-29	0.0288703	0.829002	0.0858511	0.202236	4.84372	Cancer
P04	GDNF	1.23084e-29	0.0314331	0.798272	0.0655607	0.19517	4.66652	Cancer
P04	GUCY1A2	1.34247e-29	0.0193289	0.737613	0.0495271	0.159991	5.25404	Cancer
P04	TBX3	1.47566e-29	0.0193977	0.876749	0.0472042	0.182814	5.49821	Cancer
[truncated: 4,124 more rows]

## Sheet: candidate PDAC genes
Gene	Mean DNA methylation in Norm_epi cell	Mean DNA methylation in cancer cell	P_value for DMP test	Mean expression in Norm_epi cell	Mean expression in cancer cell	P_value for DEG test	Correlation	Espinet et al，2020	Nones et al，2014	Tan et al，2009	Sato et al，2003	Vincent et al，2011
SFN	0.809093	0.0370656	1.39743e-111	57.8421	173.461	1.28479e-30	-0.261707	Yes	Yes	Yes	No	No
S100P	0.783296	0.0733215	2.72591e-91	536.907	1386.3	9.25164e-47	-0.0912976	Yes	Yes	No	No	No
NTMT1	0.786185	0.0950476	2.31441e-83	3.31259	5.95393	4.36572e-05	-0.0741323	No	No	No	No	No
SLC39A4	0.749999	0.20231	6.1449e-81	89.5694	210.648	2.47412e-24	-0.0759671	No	No	No	No	No
MUC5AC	0.75202	0.235335	4.23628e-62	55.1345	157.897	0.000172039	-0.0264564	Yes	No	No	No	No
LOC254896	0.697253	0.186403	5.00978e-58	0	1.65552	0.0034385	-0.0519268	No	No	No	No	No
MYEOV	0.861624	0.207462	1.09281e-57	21.9019	53.1551	7.25662e-12	-0.023989	No	Yes	No	No	No
PTAFR	0.776635	0.13533	3.49119e-44	16.3673	29.6039	0.000306451	-0.0741251	No	No	No	No	No
ZNF667	0.0327826	0.802819	1.49973e-109	6.47947	0.0721827	3.61724e-07	-0.0738658	Yes	Yes	No	No	Yes
ZNF667-AS1	0.0322313	0.795697	3.30094e-109	43.1355	0.395557	3.90399e-37	-0.171053	No	No	No	No	No
KIAA1217	0.0111562	0.537142	6.1129e-102	40.7584	41.2747	0.00766301	-0.0849737	No	Yes	No	No	Yes
ZSCAN1	0.129251	0.823988	1.75747e-100	1.24391	0	8.60666e-06	-0.117913	Yes	Yes	No	No	Yes
PTF1A	0.023291	0.768858	3.29326e-99	44.8034	5.86744	1.62635e-18	-0.181318	No	Yes	No	No	Yes
TUNAR	0.0328426	0.634144	9.06232e-99	5.71365	0.0442504	6.68866e-09	-0.0866678	No	No	No	No	No
TCERG1L	0.0352897	0.818139	3.68828e-98	1.66528	0	0.000117348	-0.267433	No	Yes	No	No	Yes
CDO1	0.0965458	0.838684	1.04954e-97	32.3872	1.17627	1.72513e-16	-0.205953	Yes	Yes	No	Yes	Yes
DPP6	0.0261329	0.735083	3.22924e-97	10.5478	0.0286191	4.97413e-11	-0.0430083	No	Yes	No	No	No
ANKRD30B	0.201861	0.85658	1.21564e-96	5.95404	0.347984	0.00178074	-0.139012	No	Yes	No	No	No
CDH11	0.0193213	0.610431	1.93673e-95	0.609429	1.78494	0.00482389	-0.212917	Yes	No	No	No	No
RYR2	0.0323718	0.754393	2.85147e-95	18.7851	1.55994	2.7189e-06	-0.154462	No	Yes	No	No	Yes
SHISA9	0.0238842	0.606382	3.1104e-95	7.12741	0.342094	0.000133177	-0.171904	Yes	Yes	No	No	Yes
ADAMTSL3	0.082131	0.766668	6.23588e-95	5.67201	0.531125	4.40117e-07	-0.106331	No	Yes	No	No	No
BNC1	0.142364	0.854555	2.86577e-94	1.01967	0.0103171	0.00184095	-0.0875112	No	Yes	No	No	Yes
GJD2	0.026347	0.618741	2.95656e-94	22.7627	0.0963631	4.62209e-08	-0.0316553	No	Yes	No	No	No
NEFM	0.116795	0.82292	1.9698e-92	5.75615	0.107731	0.00179734	-0.0895315	No	Yes	No	No	Yes
NELL1	0.0194087	0.576825	5.03519e-92	1.10583	0	0.00167158	-0.078302	No	Yes	No	No	Yes
ZSCAN18	0.172551	0.806896	7.94357e-92	22.9731	8.4756	0.00168806	-0.0786876	Yes	Yes	No	No	No
SPAG6	0.103335	0.860226	8.903e-92	0.515608	0	0.00167158	-0.0242054	No	Yes	No	No	Yes
NPY	0.0561975	0.662034	9.50509e-92	5.27539	0	6.46249e-07	-0.035863	No	Yes	Yes	No	Yes
EYA4	0.0387897	0.736544	2.73536e-89	0.789966	0.30332	0.00373916	-0.0209475	No	Yes	Yes	No	Yes
GAD2	0.0385169	0.572592	3.33724e-88	41.204	1.30962	3.24615e-08	-0.39904	No	Yes	No	No	Yes
SNTG2	0.0135827	0.568332	3.60668e-88	9.31418	0.0117058	5.41418e-09	-0.0378207	Yes	Yes	No	No	No
KCNN2	0.0119488	0.544689	3.34578e-87	3.10996	0.203799	0.00197596	-0.137757	Yes	Yes	No	No	No
SFRP2	0.0786954	0.717213	1.74204e-86	6.87408	11.9622	2.13109e-05	-0.0260924	No	Yes	No	No	Yes
C8orf34-AS1	0.0207391	0.593203	5.06966e-85	1.19894	0.0223282	0.00975022	-0.14234	No	No	No	No	No
TRPC6	0.0282791	0.766998	2.19619e-84	7.28683	0.0612286	5.44774e-09	-0.141136	No	Yes	No	No	Yes
SALL1	0.025303	0.825031	4.65986e-84	3.14254	0.106182	0.00483184	-0.106067	Yes	Yes	No	No	Yes
ZFP82	0.0388548	0.638566	2.78691e-83	6.23596	0.864769	1.8512e-05	-0.2505	Yes	Yes	No	No	No
CLSTN2	0.0308757	0.555297	9.41797e-83	3.37353	0.217244	0.0007519	-0.134593	Yes	Yes	No	No	No
NPAS4	0.0593433	0.593581	9.58892e-82	32.8139	0.0852716	1.61261e-15	-0.0824024	No	Yes	No	No	No
ID4	0.0570315	0.8134	2.92314e-81	89.8471	7.07176	4.72249e-20	-0.0851058	Yes	Yes	No	No	Yes
TMEM179	0.097367	0.611418	4.32515e-81	3.94322	0.0268411	0.000106014	-0.0853238	No	Yes	No	No	Yes
ZNF471	0.0387739	0.649802	4.65677e-80	8.28872	0.609864	0.00118843	-0.097224	No	Yes	No	No	No
VIPR2	0.0367852	0.728982	1.49186e-79	13.9402	2.23508	9.15546e-09	-0.0606845	No	Yes	No	No	No
KCNA3	0.302396	0.810849	3.78488e-79	1.65911	0.199745	0.0003328	-0.0895752	No	Yes	No	No	Yes
PHYHIPL	0.0223646	0.670459	1.31811e-78	8.5519	0.276177	2.18629e-12	-0.0595455	No	Yes	No	No	No
HAND2-AS1	0.0306276	0.576424	1.65169e-78	2.50482	0.00827796	0.00184095	-0.0378959	No	No	No	No	No
PIK3R5	0.255727	0.790936	3.27578e-78	3.49153	0.404694	1.91792e-05	-0.0501454	No	Yes	No	No	No
CACNB2	0.0682457	0.681629	5.07533e-78	5.4586	0.840397	0.00420261	-0.129685	Yes	Yes	No	No	Yes
PEX5L	0.0346594	0.728391	1.58883e-77	4.54299	0.281907	7.49953e-07	-0.14585	Yes	Yes	No	No	No
CNKSR2	0.0510845	0.77499	2.33219e-77	1.67768	0.0113655	0.000154648	-0.395286	No	No	No	No	No
TBX15	0.215732	0.881578	3.3009e-76	0.826816	6.70114	5.95217e-05	-0.10447	Yes	Yes	No	No	Yes
HAND2	0.0476799	0.574763	6.06916e-74	4.58288	0.0508521	0.00422601	-0.0632227	Yes	Yes	No	No	Yes
PTPRN	0.142815	0.655338	3.48673e-73	15.1869	0.308966	2.81256e-07	-0.0625634	Yes	Yes	No	No	Yes
BCAN	0.0618241	0.617755	1.00169e-70	1.22476	3.56791	0.00874776	-0.0808348	Yes	Yes	No	No	Yes
BNIP3	0.0809644	0.596431	1.28888e-70	121.759	14.0217	1.7145e-30	-0.189807	Yes	Yes	No	Yes	Yes
ADAMTS5	0.0244472	0.662649	1.30789e-70	3.28197	0.117124	0.00418451	-0.232761	No	Yes	No	No	Yes
PDE3A	0.0168742	0.552742	8.27508e-70	32.5957	2.36059	8.55138e-19	-0.0102016	Yes	Yes	No	No	Yes
TTYH1	0.150375	0.746606	2.40567e-69	39.8429	5.54109	5.52656e-08	-0.013481	Yes	Yes	No	No	No
YBX3P1	0.16399	0.712433	4.41389e-69	1.07487	1.25808	0.00856541	-0.0928685	No	No	No	No	No
TDRP	0.129247	0.711452	6.39655e-68	6.71916	0.576439	0.000474706	-0.276817	Yes	No	No	No	No
NR0B1	0.125083	0.824851	1.27366e-65	2.32132	0.00533117	0.00184095	-0.124935	No	No	No	No	No
RIMS1	0.0363389	0.545737	8.12536e-64	3.70261	0.135068	0.00473419	-0.0879778	No	Yes	No	No	No
UCHL1	0.0782217	0.600903	8.98653e-63	49.7433	1.39876	2.19762e-08	-0.148551	No	Yes	No	No	No
GABRB3	0.0232511	0.595297	2.02476e-62	9.1428	0.673872	0.0019717	-0.13144	No	Yes	No	No	Yes
HOXA5	0.152592	0.732214	3.8333e-62	2.25689	9.9216	0.000242536	-0.0914555	No	Yes	No	No	Yes
HOXA10-AS	0.142265	0.733425	5.05929e-62	0	2.11099	0.00490566	-0.100993	No	No	No	No	No
ELAVL4	0.0890544	0.673196	1.11324e-60	9.46363	0.144817	0.00145652	-0.0706587	No	Yes	No	No	No
SST	0.108413	0.652848	1.00069e-57	188.386	4.82915	1.01578e-09	-0.0811764	No	No	No	No	No
ZNF582-AS1	0.085245	0.638496	7.64547e-56	2.14103	0.346473	0.00185342	-0.0432467	No	No	No	No	No
FRRS1L	0.170513	0.712763	8.62516e-55	4.33661	0.0610589	0.000748102	-0.198821	No	No	No	No	No
FOXC2	0.037061	0.660935	1.06343e-54	0.47144	12.423	8.23465e-06	-0.0806685	No	Yes	No	No	Yes
GPR143	0.22591	0.815653	2.22603e-53	2.71557	6.93487	0.00137627	-0.0766944	No	No	No	No	No
HOTAIRM1	0.0787235	0.608089	2.43919e-50	19.7044	39.3905	0.00198054	-0.0517902	No	No	No	No	No
CYYR1	0.0707759	0.634021	3.7598e-50	13.0399	0.367154	4.69722e-08	-0.0614696	Yes	Yes	No	No	No
GPRASP1	0.148598	0.667865	7.70214e-47	10.4547	1.41562	0.00166767	-0.00844776	No	No	No	No	No
BEX1	0.0788202	0.633688	1.4891e-38	299.054	5.08606	1.1883e-63	-0.270022	No	No	No	No	No
