# Supplementary material for: Integrated single-cell multiomics analysis reveals novel candidate markers for prognosis in human pancreatic ductal adenocarcinoma
Source: Cell Discov. 2022 Feb 15;8:13. doi: 10.1038/s41421-021-00366-y (PMC8844066; doi:10.1038/s41421-021-00366-y)
Supplement: Supplementary file 4 — Supplementary Table S3 [file 41421_2021_366_MOESM4_ESM.xlsx]

## Sheet: Cancer cell
Rank	Motif Name	Consensus	P-value	q-value (Benjamini)	# of Target Sequences with Motif(of 12,842)	% of Target Sequences with Motif	# of Background Sequences with Motif(of 37,781)	% of Background Sequences with Motif
1	Jun-AP1(bZIP)/K562-cJun-ChIP-Seq(GSE31477)/Homer	GATGASTCATCN	1e-569	0	4550	0.3543	6320.8	0.1673
2	Fosl2(bZIP)/3T3L1-Fosl2-ChIP-Seq(GSE56872)/Homer	NATGASTCABNN	1e-541	0	5431	0.4229	8499.9	0.225
3	Fra2(bZIP)/Striatum-Fra2-ChIP-Seq(GSE43429)/Homer	GGATGACTCATC	1e-452	0	6332	0.4931	11360.9	0.3007
4	Fra1(bZIP)/BT549-Fra1-ChIP-Seq(GSE46166)/Homer	NNATGASTCATH	1e-436	0	6591	0.5133	12172.5	0.3221
5	Fos(bZIP)/TSC-Fos-ChIP-Seq(GSE110950)/Homer	NDATGASTCAYN	1e-416	0	6722	0.5235	12678.1	0.3355
6	JunB(bZIP)/DendriticCells-Junb-ChIP-Seq(GSE36099)/Homer	RATGASTCAT	1e-407	0	6625	0.5159	12487.7	0.3305
7	Atf3(bZIP)/GBM-ATF3-ChIP-Seq(GSE33912)/Homer	DATGASTCATHN	1e-369	0	7140	0.556	14229.7	0.3766
8	BATF(bZIP)/Th17-BATF-ChIP-Seq(GSE39756)/Homer	DATGASTCAT	1e-367	0	6981	0.5436	13805.3	0.3654
9	AP-1(bZIP)/ThioMac-PU.1-ChIP-Seq(GSE21512)/Homer	VTGACTCATC	1e-305	0	7575	0.5899	16074.5	0.4254
10	Bach2(bZIP)/OCILy7-Bach2-ChIP-Seq(GSE44420)/Homer	TGCTGAGTCA	1e-233	0	3255	0.2535	5423.1	0.1435
11	NF-E2(bZIP)/K562-NFE2-ChIP-Seq(GSE31477)/Homer	GATGACTCAGCA	1e-98	0	1012	0.0788	1443.4	0.0382
12	KLF3(Zf)/MEF-Klf3-ChIP-Seq(GSE44748)/Homer	NRGCCCCRCCCHBNN	1e-87	0	7677	0.5979	19286.6	0.5104
13	Bach1(bZIP)/K562-Bach1-ChIP-Seq(GSE31477)/Homer	AWWNTGCTGAGTCAT	1e-69	0	775	0.0604	1139.5	0.0302
14	Nrf2(bZIP)/Lymphoblast-Nrf2-ChIP-Seq(GSE37589)/Homer	HTGCTGAGTCAT	1e-67	0	820	0.0639	1246.7	0.033
15	KLF1(Zf)/HUDEP2-KLF1-CutnRun(GSE136251)/Homer	VDGGGYGGGGCY	1e-64	0	10308	0.8027	27909.2	0.7386
16	KLF6(Zf)/PDAC-KLF6-ChIP-Seq(GSE64557)/Homer	MKGGGYGTGGCC	1e-58	0	10783	0.8397	29577.8	0.7828
17	Klf4(Zf)/mES-Klf4-ChIP-Seq(GSE11431)/Homer	GCCACACCCA	1e-58	0	6834	0.5322	17409.4	0.4607
18	EKLF(Zf)/Erythrocyte-Klf1-ChIP-Seq(GSE20478)/Homer	NWGGGTGTGGCY	1e-58	0	4510	0.3512	10789.7	0.2856
19	MafK(bZIP)/C2C12-MafK-ChIP-Seq(GSE36030)/Homer	GCTGASTCAGCA	1e-52	0	3176	0.2473	7268.4	0.1924
20	Foxa3(Forkhead)/Liver-Foxa3-ChIP-Seq(GSE77670)/Homer	BSNTGTTTACWYWGN	1e-49	0	2756	0.2146	6204	0.1642
21	ELF3(ETS)/PDAC-ELF3-ChIP-Seq(GSE64557)/Homer	ANCAGGAAGT	1e-49	0	6847	0.5332	17670.4	0.4677
22	Tlx?(NR)/NPC-H3K4me1-ChIP-Seq(GSE16256)/Homer	CTGGCAGSCTGCCA	1e-46	0	6299	0.4905	16147.4	0.4273
23	KLF5(Zf)/LoVo-KLF5-ChIP-Seq(GSE49402)/Homer	DGGGYGKGGC	1e-46	0	11541	0.8988	32360.4	0.8564
24	NFE2L2(bZIP)/HepG2-NFE2L2-ChIP-Seq(Encode)/Homer	AWWWTGCTGAGTCAT	1e-45	0	609	0.0474	956	0.0253
25	Elf4(ETS)/BMDM-Elf4-ChIP-Seq(GSE88699)/Homer	ACTTCCKGKT	1e-44	0	8698	0.6774	23338.6	0.6177
26	EHF(ETS)/LoVo-EHF-ChIP-Seq(GSE49402)/Homer	AVCAGGAAGT	1e-42	0	9676	0.7535	26399	0.6987
27	ERG(ETS)/VCaP-ERG-ChIP-Seq(GSE14097)/Homer	ACAGGAAGTG	1e-41	0	10984	0.8554	30601.4	0.8099
28	Sp5(Zf)/mES-Sp5.Flag-ChIP-Seq(GSE72989)/Homer	RGKGGGCGGAGC	1e-40	0	10121	0.7882	27848	0.737
29	RUNX(Runt)/HPC7-Runx1-ChIP-Seq(GSE22178)/Homer	SAAACCACAG	1e-40	0	6805	0.5299	17795.6	0.471
30	RUNX2(Runt)/PCa-RUNX2-ChIP-Seq(GSE33889)/Homer	NWAACCACADNN	1e-37	0	7516	0.5853	19977.4	0.5287
31	ETV4(ETS)/HepG2-ETV4-ChIP-Seq(ENCODE)/Homer	ACCGGAAGTG	1e-37	0	9459	0.7366	25878.6	0.6849
32	Sp2(Zf)/HEK293-Sp2.eGFP-ChIP-Seq(Encode)/Homer	YGGCCCCGCCCC	1e-35	0	11723	0.9129	33189.8	0.8784
33	RUNX1(Runt)/Jurkat-RUNX1-ChIP-Seq(GSE29180)/Homer	AAACCACARM	1e-34	0	8445	0.6577	22850	0.6047
34	Ap4(bHLH)/AML-Tfap4-ChIP-Seq(GSE45738)/Homer	NAHCAGCTGD	1e-33	0	10411	0.8108	28974.7	0.7668
35	ETV1(ETS)/GIST48-ETV1-ChIP-Seq(GSE22441)/Homer	AACCGGAAGT	1e-32	0	10211	0.7952	28343.3	0.7501
36	SPDEF(ETS)/VCaP-SPDEF-ChIP-Seq(SRA014231)/Homer	ASWTCCTGBT	1e-32	0	8719	0.679	23754.6	0.6287
37	GABPA(ETS)/Jurkat-GABPa-ChIP-Seq(GSE17954)/Homer	RACCGGAAGT	1e-32	0	7980	0.6214	21530.9	0.5698
38	ZNF692(Zf)/HEK293-ZNF692.GFP-ChIP-Seq(GSE58341)/Homer	GTGGGCCCCA	1e-31	0	3530	0.2749	8691	0.23
39	Fli1(ETS)/CD8-FLI-ChIP-Seq(GSE20898)/Homer	NRYTTCCGGH	1e-31	0	8943	0.6964	24453.3	0.6472
40	ELF5(ETS)/T47D-ELF5-ChIP-Seq(GSE30407)/Homer	ACVAGGAAGT	1e-30	0	6695	0.5214	17763.8	0.4701
41	ELF1(ETS)/Jurkat-ELF1-ChIP-Seq(SRA014231)/Homer	AVCCGGAAGT	1e-28	0	5275	0.4108	13700	0.3626
42	Etv2(ETS)/ES-ER71-ChIP-Seq(GSE59402)/Homer	NNAYTTCCTGHN	1e-27	0	8217	0.6399	22384.7	0.5924
43	Fox:Ebox(Forkhead,bHLH)/Panc1-Foxa2-ChIP-Seq(GSE47459)/Homer	NNNVCTGWGYAAACASN	1e-27	0	7711	0.6005	20884.1	0.5527
44	Foxa2(Forkhead)/Liver-Foxa2-ChIP-Seq(GSE25694)/Homer	CYTGTTTACWYW	1e-26	0	5607	0.4366	14733.1	0.3899
45	ETS1(ETS)/Jurkat-ETS1-ChIP-Seq(GSE17954)/Homer	ACAGGAAGTG	1e-25	0	8695	0.6771	23891.4	0.6323
46	Unknown-ESC-element(?)/mES-Nanog-ChIP-Seq(GSE11724)/Homer	CACAGCAGGGGG	1e-25	0	8013	0.624	21846.8	0.5782
47	RUNX-AML(Runt)/CD4+-PolII-ChIP-Seq(Barski_et_al.)/Homer	GCTGTGGTTW	1e-24	0	6970	0.5428	18797.9	0.4975
48	ETS(ETS)/Promoter/Homer	AACCGGAAGT	1e-24	0	3409	0.2655	8575	0.2269
49	FOXP1(Forkhead)/H9-FOXP1-ChIP-Seq(GSE31006)/Homer	NYYTGTTTACHN	1e-23	0	3323	0.2588	8351.3	0.221
50	KLF10(Zf)/HEK293-KLF10.GFP-ChIP-Seq(GSE58341)/Homer	GGGGGTGTGTCC	1e-23	0	7250	0.5646	19666.5	0.5205
51	NF1(CTF)/LNCAP-NF1-ChIP-Seq(Unpublished)/Homer	CYTGGCABNSTGCCAR	1e-23	0	5999	0.4672	15997.3	0.4234
52	Elk1(ETS)/Hela-Elk1-ChIP-Seq(GSE31477)/Homer	HACTTCCGGY	1e-22	0	5369	0.4181	14185.3	0.3754
53	MafA(bZIP)/Islet-MafA-ChIP-Seq(GSE30298)/Homer	TGCTGACTCA	1e-22	0	7376	0.5744	20072.3	0.5312
54	Zic(Zf)/Cerebellum-ZIC1.2-ChIP-Seq(GSE60731)/Homer	CCTGCTGAGH	1e-22	0	8721	0.6792	24100.9	0.6378
55	Zic3(Zf)/mES-Zic3-ChIP-Seq(GSE37889)/Homer	GGCCYCCTGCTGDGH	1e-22	0	8287	0.6454	22800.1	0.6034
56	EWS:ERG-fusion(ETS)/CADO_ES1-EWS:ERG-ChIP-Seq(SRA014231)/Homer	ATTTCCTGTN	1e-20	0	6251	0.4868	16816.8	0.4451
57	GFY-Staf(?,Zf)/Promoter/Homer	RACTACAATTCCCAGAAKGC	1e-19	0	537	0.0418	1040.9	0.0275
58	Tcf12(bHLH)/GM12878-Tcf12-ChIP-Seq(GSE32465)/Homer	VCAGCTGYTG	1e-19	0	9636	0.7504	26994.1	0.7144
59	Foxo3(Forkhead)/U2OS-Foxo3-ChIP-Seq(E-MTAB-2701)/Homer	DGTAAACA	1e-19	0	4945	0.3851	13094.1	0.3465
60	PU.1(ETS)/ThioMac-PU.1-ChIP-Seq(GSE21512)/Homer	AGAGGAAGTG	1e-19	0	5116	0.3984	13588.3	0.3596
61	Rfx6(HTH)/Min6b1-Rfx6.HA-ChIP-Seq(GSE62844)/Homer	TGTTKCCTAGCAACM	1e-18	0	9314	0.7253	26039.4	0.6891
62	p53(p53)/mES-cMyc-ChIP-Seq(GSE11431)/Homer	ACATGCCCGGGCAT	1e-18	0	533	0.0415	1044.8	0.0277
63	EWS:FLI1-fusion(ETS)/SK_N_MC-EWS:FLI1-ChIP-Seq(SRA014231)/Homer	VACAGGAAAT	1e-18	0	5573	0.434	14936.2	0.3953
64	RORg(NR)/Liver-Rorc-ChIP-Seq(GSE101115)/Homer	WAABTAGGTCAV	1e-18	0	1014	0.079	2248.7	0.0595
65	Klf9(Zf)/GBM-Klf9-ChIP-Seq(GSE62211)/Homer	GCCACRCCCACY	1e-18	0	5675	0.4419	15240.4	0.4033
66	Zic2(Zf)/ESC-Zic2-ChIP-Seq(SRP197560)/Homer	CHCAGCRGGRGG	1e-18	0	6919	0.5388	18883.3	0.4998
67	Maz(Zf)/HepG2-Maz-ChIP-Seq(GSE31477)/Homer	GGGGGGGG	1e-17	0	10613	0.8265	30087.4	0.7963
68	LEF1(HMG)/H1-LEF1-ChIP-Seq(GSE64758)/Homer	CCTTTGATST	1e-17	0	4788	0.3729	12729.5	0.3369
69	Smad2(MAD)/ES-SMAD2-ChIP-Seq(GSE29422)/Homer	CTGTCTGG	1e-17	0	11040	0.8597	31450.4	0.8323
70	Egr2(Zf)/Thymocytes-Egr2-ChIP-Seq(GSE34254)/Homer	NGCGTGGGCGGR	1e-16	0	2519	0.1962	6352.2	0.1681
71	Smad4(MAD)/ESC-SMAD4-ChIP-Seq(GSE29422)/Homer	VBSYGTCTGG	1e-16	0	11145	0.8679	31809.3	0.8418
72	HNF4a(NR),DR1/HepG2-HNF4a-ChIP-Seq(GSE25021)/Homer	CARRGKBCAAAGTYCA	1e-15	0	5449	0.4243	14692.9	0.3889
73	MafB(bZIP)/BMM-Mafb-ChIP-Seq(GSE75722)/Homer	WNTGCTGASTCAGCANWTTY	1e-15	0	4344	0.3383	11517.5	0.3048
74	FOXK2(Forkhead)/U2OS-FOXK2-ChIP-Seq(E-MTAB-2204)/Homer	SCHTGTTTACAT	1e-15	0	4899	0.3815	13120.6	0.3472
75	FoxL2(Forkhead)/Ovary-FoxL2-ChIP-Seq(GSE60858)/Homer	WWTRTAAACAVG	1e-14	0	5489	0.4275	14871.6	0.3936
76	MyoG(bHLH)/C2C12-MyoG-ChIP-Seq(GSE36024)/Homer	AACAGCTG	1e-14	0	9761	0.7601	27594.3	0.7303
77	Elk4(ETS)/Hela-Elk4-ChIP-Seq(GSE31477)/Homer	NRYTTCCGGY	1e-13	0	5117	0.3985	13827.5	0.3659
78	FOXK1(Forkhead)/HEK293-FOXK1-ChIP-Seq(GSE51673)/Homer	NVWTGTTTAC	1e-13	0	6391	0.4977	17547.4	0.4644
79	KLF14(Zf)/HEK293-KLF14.GFP-ChIP-Seq(GSE58341)/Homer	RGKGGGCGKGGC	1e-13	0	12042	0.9378	34783.6	0.9206
80	Tcf21(bHLH)/ArterySmoothMuscle-Tcf21-ChIP-Seq(GSE61369)/Homer	NAACAGCTGG	1e-13	0	9281	0.7228	26178.4	0.6928
81	Zfp281(Zf)/ES-Zfp281-ChIP-Seq(GSE81042)/Homer	CCCCTCCCCCAC	1e-12	0	3035	0.2364	7928.8	0.2098
82	ISRE(IRF)/ThioMac-LPS-Expression(GSE23622)/Homer	AGTTTCASTTTC	1e-12	0	608	0.0473	1323.9	0.035
83	Tbox:Smad(T-box,MAD)/ESCd5-Smad2_3-ChIP-Seq(GSE29422)/Homer	AGGTGHCAGACA	1e-12	0	2552	0.1987	6580.9	0.1742
84	PAX6(Paired,Homeobox)/Forebrain-Pax6-ChIP-Seq(GSE66961)/Homer	NGTGTTCAVTSAAGCGKAAA	1e-12	0	1046	0.0815	2472.8	0.0654
85	ZNF341(Zf)/EBV-ZNF341-ChIP-Seq(GSE113194)/Homer	GGAACAGCCG	1e-12	0	7373	0.5742	20520	0.5431
86	TR4(NR),DR1/Hela-TR4-ChIP-Seq(GSE24685)/Homer	GAGGTCAAAGGTCA	1e-12	0	1772	0.138	4435.2	0.1174
87	VDR(NR),DR3/GM10855-VDR+vitD-ChIP-Seq(GSE22484)/Homer	ARAGGTCANWGAGTTCANNN	1e-11	0	3218	0.2506	8481.2	0.2245
88	Ets1-distal(ETS)/CD4+-PolII-ChIP-Seq(Barski_et_al.)/Homer	MACAGGAAGT	1e-11	0	3118	0.2428	8201.5	0.2171
89	Egr1(Zf)/K562-Egr1-ChIP-Seq(GSE32465)/Homer	TGCGTGGGYG	1e-11	0	7466	0.5814	20813.2	0.5508
90	p73(p53)/Trachea-p73-ChIP-Seq(PRJNA310161)/Homer	NRRRCAWGTCCDGRCATGYY	1e-11	0	649	0.0505	1443.8	0.0382
91	HIF2a(bHLH)/785_O-HIF2a-ChIP-Seq(GSE34871)/Homer	GCACGTACCC	1e-11	0	3791	0.2952	10123.3	0.2679
92	Arnt:Ahr(bHLH)/MCF7-Arnt-ChIP-Seq(Lo_et_al.)/Homer	TBGCACGCAA	1e-11	0	6009	0.468	16537.5	0.4377
93	PRDM9(Zf)/Testis-DMC1-ChIP-Seq(GSE35498)/Homer	ADGGYAGYAGCATCT	1e-11	0	4893	0.381	13294.8	0.3518
94	Smad3(MAD)/NPC-Smad3-ChIP-Seq(GSE36673)/Homer	TWGTCTGV	1e-11	0	12513	0.9745	36412.8	0.9637
95	Foxf1(Forkhead)/Lung-Foxf1-ChIP-Seq(GSE77951)/Homer	WWATRTAAACAN	1e-11	0	5855	0.456	16117.5	0.4266

## Sheet: Norm_epi
Rank	Motif Name	Consensus	P-value	q-value (Benjamini)	# of Target Sequences with Motif(of 16,464)	% of Target Sequences with Motif	# of Background Sequences with Motif(of 32,956)	% of Background Sequences with Motif
1	CTCF(Zf)/CD4+-CTCF-ChIP-Seq(Barski_et_al.)/Homer	AYAGTGCCMYCTRGTGGCCA	1e-253	0	3161	0.192	3391.2	0.1029
2	BORIS(Zf)/K562-CTCFL-ChIP-Seq(GSE32465)/Homer	CNNBRGCGCCCCCTGSTGGC	1e-164	0	4846	0.2943	6734.6	0.2043
3	NF1-halfsite(CTF)/LNCaP-NF1-ChIP-Seq(Unpublished)/Homer	YTGCCAAG	1e-84	0	14671	0.8909	27608.7	0.8376
4	Tcf12(bHLH)/GM12878-Tcf12-ChIP-Seq(GSE32465)/Homer	VCAGCTGYTG	1e-67	0	11683	0.7095	21271.3	0.6454
5	NF1(CTF)/LNCAP-NF1-ChIP-Seq(Unpublished)/Homer	CYTGGCABNSTGCCAR	1e-66	0	7059	0.4287	11969	0.3631
6	Ap4(bHLH)/AML-Tfap4-ChIP-Seq(GSE45738)/Homer	NAHCAGCTGD	1e-64	0	12611	0.7658	23296.4	0.7068
7	Tcf21(bHLH)/ArterySmoothMuscle-Tcf21-ChIP-Seq(GSE61369)/Homer	NAACAGCTGG	1e-61	0	11349	0.6892	20687.3	0.6276
8	MyoG(bHLH)/C2C12-MyoG-ChIP-Seq(GSE36024)/Homer	AACAGCTG	1e-60	0	11958	0.7262	21974.9	0.6667
9	Nr5a2(NR)/mES-Nr5a2-ChIP-Seq(GSE19019)/Homer	BTCAAGGTCA	1e-58	0	7530	0.4573	13028	0.3953
10	MyoD(bHLH)/Myotube-MyoD-ChIP-Seq(GSE21614)/Homer	RRCAGCTGYTSY	1e-52	0	9924	0.6027	17908.6	0.5433
11	Fox:Ebox(Forkhead,bHLH)/Panc1-Foxa2-ChIP-Seq(GSE47459)/Homer	NNNVCTGWGYAAACASN	1e-49	0	9641	0.5855	17391.8	0.5277
12	EBF1(EBF)/Near-E2A-ChIP-Seq(GSE21512)/Homer	GTCCCCWGGGGA	1e-48	0	12644	0.7678	23636.4	0.7171
13	Bcl6(Zf)/Liver-Bcl6-ChIP-Seq(GSE31578)/Homer	NNNCTTTCCAGGAAA	1e-48	0	12511	0.7598	23355.9	0.7086
14	Tlx?(NR)/NPC-H3K4me1-ChIP-Seq(GSE16256)/Homer	CTGGCAGSCTGCCA	1e-47	0	6867	0.417	11929.2	0.3619
15	HNF1b(Homeobox)/PDAC-HNF1B-ChIP-Seq(GSE64557)/Homer	GTTAATNATTAA	1e-46	0	2061	0.1252	3004	0.0911
16	Nr5a2(NR)/Pancreas-LRH1-ChIP-Seq(GSE34295)/Homer	BTCAAGGTCA	1e-43	0	9137	0.5549	16502.9	0.5007
17	BHLHA15(bHLH)/NIH3T3-BHLHB8.HA-ChIP-Seq(GSE119782)/Homer	NAMCAGCTGK	1e-43	0	13298	0.8076	25139	0.7627
18	Atoh1(bHLH)/Cerebellum-Atoh1-ChIP-Seq(GSE22111)/Homer	VNRVCAGCTGGY	1e-42	0	11959	0.7262	22313.5	0.677
19	Maz(Zf)/HepG2-Maz-ChIP-Seq(GSE31477)/Homer	GGGGGGGG	1e-39	0	13204	0.8018	24998.7	0.7585
20	EBF2(EBF)/BrownAdipose-EBF2-ChIP-Seq(GSE97114)/Homer	NABTCCCWDGGGAVH	1e-38	0	11541	0.7009	21514.7	0.6528
21	Twist2(bHLH)/Myoblast-Twist2.Ty1-ChIP-Seq(GSE127998)/Homer	MCAGCTGBYH	1e-36	0	14358	0.8719	27565	0.8363
22	Foxa2(Forkhead)/Liver-Foxa2-ChIP-Seq(GSE25694)/Homer	CYTGTTTACWYW	1e-36	0	7693	0.4672	13786.9	0.4183
23	TCF4(bHLH)/SHSY5Y-TCF4-ChIP-Seq(GSE96915)/Homer	SMCATCTGKH	1e-35	0	13693	0.8315	26136.4	0.793
24	Lhx2(Homeobox)/HFSC-Lhx2-ChIP-Seq(GSE48068)/Homer	TAATTAGN	1e-32	0	9022	0.5479	16531.6	0.5016
25	SF1(NR)/H295R-Nr5a1-ChIP-Seq(GSE44220)/Homer	CAAGGHCANV	1e-32	0	6747	0.4097	12022.1	0.3647
26	Zfp281(Zf)/ES-Zfp281-ChIP-Seq(GSE81042)/Homer	CCCCTCCCCCAC	1e-31	0	4075	0.2475	6894.7	0.2092
27	ZNF467(Zf)/HEK293-ZNF467.GFP-ChIP-Seq(GSE58341)/Homer	TGGGGAAGGGCM	1e-31	0	11395	0.692	21371.4	0.6484
28	RBPJ:Ebox(?,bHLH)/Panc1-Rbpj1-ChIP-Seq(GSE47459)/Homer	GGGRAARRGRMCAGMTG	1e-31	0	5563	0.3378	9747.3	0.2957
29	Hnf1(Homeobox)/Liver-Foxa2-Chip-Seq(GSE25694)/Homer	GGTTAAWCATTAA	1e-29	0	1820	0.1105	2792	0.0847
30	Myf5(bHLH)/GM-Myf5-ChIP-Seq(GSE24852)/Homer	BAACAGCTGT	1e-29	0	8928	0.5422	16414.6	0.498
31	AP-2gamma(AP2)/MCF7-TFAP2C-ChIP-Seq(GSE21234)/Homer	SCCTSAGGSCAW	1e-28	0	12709	0.7718	24182	0.7337
32	Dlx3(Homeobox)/Kerainocytes-Dlx3-ChIP-Seq(GSE89884)/Homer	NDGTAATTAC	1e-27	0	6522	0.3961	11694.5	0.3548
33	Nkx6.1(Homeobox)/Islet-Nkx6.1-ChIP-Seq(GSE40975)/Homer	GKTAATGR	1e-26	0	13928	0.8458	26825.1	0.8139
34	NeuroD1(bHLH)/Islet-NeuroD1-ChIP-Seq(GSE30298)/Homer	GCCATCTGTT	1e-26	0	10139	0.6157	18940.5	0.5747
35	DLX2(Homeobox)/BasalGanglia-Dlx2-ChIP-seq(GSE124936)/Homer	NNNTAATTAS	1e-26	0	11190	0.6795	21091.3	0.6399
36	Ascl1(bHLH)/NeuralTubes-Ascl1-ChIP-Seq(GSE55840)/Homer	NNVVCAGCTGBN	1e-25	0	14502	0.8807	28083.4	0.852
37	Rfx6(HTH)/Min6b1-Rfx6.HA-ChIP-Seq(GSE62844)/Homer	TGTTKCCTAGCAACM	1e-25	0	11432	0.6942	21599.5	0.6553
38	DLX5(Homeobox)/BasalGanglia-Dlx5-ChIP-seq(GSE124936)/Homer	SSTAATTA	1e-25	0	7289	0.4426	13248.8	0.402
39	Lhx1(Homeobox)/EmbryoCarcinoma-Lhx1-ChIP-Seq(GSE70957)/Homer	NNYTAATTAR	1e-25	0	9349	0.5677	17366.7	0.5269
40	Lhx3(Homeobox)/Neuron-Lhx3-ChIP-Seq(GSE31456)/Homer	ADBTAATTAR	1e-25	0	11545	0.7011	21850.9	0.663
41	Egr1(Zf)/K562-Egr1-ChIP-Seq(GSE32465)/Homer	TGCGTGGGYG	1e-24	0	9377	0.5694	17449.5	0.5294
42	LHX9(Homeobox)/Hct116-LHX9.V5-ChIP-Seq(GSE116822)/Homer	NGCTAATTAG	1e-24	0	10933	0.6639	20617.9	0.6255
43	Gata1(Zf)/K562-GATA1-ChIP-Seq(GSE18829)/Homer	SAGATAAGRV	1e-24	0	6048	0.3673	10856.1	0.3294
44	NeuroG2(bHLH)/Fibroblast-NeuroG2-ChIP-Seq(GSE75910)/Homer	ACCATCTGTT	1e-23	0	13493	0.8194	25966.9	0.7878
45	Gata6(Zf)/HUG1N-GATA6-ChIP-Seq(GSE51936)/Homer	YCTTATCTBN	1e-23	0	8273	0.5024	15272.6	0.4634
46	WT1(Zf)/Kidney-WT1-ChIP-Seq(GSE90016)/Homer	MCTCCCMCRCAB	1e-22	0	9067	0.5506	16881.1	0.5122
47	Stat3+il21(Stat)/CD4-Stat3-ChIP-Seq(GSE19198)/Homer	SVYTTCCNGGAARB	1e-22	0	8176	0.4965	15103.2	0.4582
48	Gata4(Zf)/Heart-Gata4-ChIP-Seq(GSE35151)/Homer	NBWGATAAGR	1e-22	0	8933	0.5425	16617.5	0.5042
49	AP-2alpha(AP2)/Hela-AP2alpha-ChIP-Seq(GSE31477)/Homer	ATGCCCTGAGGC	1e-22	0	11400	0.6923	21631.9	0.6563
50	Zic3(Zf)/mES-Zic3-ChIP-Seq(GSE37889)/Homer	GGCCYCCTGCTGDGH	1e-21	0	9289	0.5641	17348.1	0.5263
51	DLX1(Homeobox)/BasalGanglia-Dlx1-ChIP-seq(GSE124936)/Homer	NSNNTAATTA	1e-21	0	10587	0.6429	19982.3	0.6063
52	NFAT(RHD)/Jurkat-NFATC1-ChIP-Seq(Jolma_et_al.)/Homer	ATTTTCCATT	1e-21	0	8907	0.5409	16594.8	0.5035
53	Foxa3(Forkhead)/Liver-Foxa3-ChIP-Seq(GSE77670)/Homer	BSNTGTTTACWYWGN	1e-21	0	3584	0.2176	6191.6	0.1879
54	E2F3(E2F)/MEF-E2F3-ChIP-Seq(GSE71376)/Homer	BTKGGCGGGAAA	1e-21	0	8455	0.5135	15690.7	0.4761
55	FOXM1(Forkhead)/MCF7-FOXM1-ChIP-Seq(GSE72977)/Homer	TRTTTACTTW	1e-21	0	9471	0.5752	17731.6	0.538
56	NF1:FOXA1(CTF,Forkhead)/LNCAP-FOXA1-ChIP-Seq(GSE27824)/Homer	WNTGTTTRYTTTGGCA	1e-21	0	736	0.0447	1022.7	0.031
57	Gata2(Zf)/K562-GATA2-ChIP-Seq(GSE18829)/Homer	BBCTTATCTS	1e-20	0	6578	0.3995	12002.4	0.3641
58	MYB(HTH)/ERMYB-Myb-ChIPSeq(GSE22095)/Homer	GGCVGTTR	1e-20	0	13084	0.7946	25188.9	0.7642
59	STAT6(Stat)/Macrophage-Stat6-ChIP-Seq(GSE38377)/Homer	TTCCKNAGAA	1e-20	0	5820	0.3534	10528	0.3194
60	EBF(EBF)/proBcell-EBF-ChIP-Seq(GSE21978)/Homer	DGTCCCYRGGGA	1e-19	0	4164	0.2529	7345.2	0.2229
61	Hoxa11(Homeobox)/ChickenMSG-Hoxa11.Flag-ChIP-Seq(GSE86088)/Homer	TTTTATGGCM	1e-19	0	13851	0.8411	26832.2	0.8141
62	CUX1(Homeobox)/K562-CUX1-ChIP-Seq(GSE92882)/Homer	TATCGATNAN	1e-19	0	6168	0.3746	11238.5	0.341
63	Zic2(Zf)/ESC-Zic2-ChIP-Seq(SRP197560)/Homer	CHCAGCRGGRGG	1e-18	0	7812	0.4744	14484.7	0.4395
64	STAT4(Stat)/CD4-Stat4-ChIP-Seq(GSE22104)/Homer	NYTTCCWGGAAR	1e-18	0	9376	0.5694	17621	0.5346
65	REST-NRSF(Zf)/Jurkat-NRSF-ChIP-Seq/Homer	GGMGCTGTCCATGGTGCTGA	1e-18	0	266	0.0162	293.1	0.0089
66	Smad4(MAD)/ESC-SMAD4-ChIP-Seq(GSE29422)/Homer	VBSYGTCTGG	1e-18	0	13796	0.8378	26737.4	0.8112
67	Rbpj1(?)/Panc1-Rbpj1-ChIP-Seq(GSE47459)/Homer	HTTTCCCASG	1e-18	0	13264	0.8055	25616	0.7772
68	Unknown-ESC-element(?)/mES-Nanog-ChIP-Seq(GSE11724)/Homer	CACAGCAGGGGG	1e-17	0	8696	0.5281	16285.6	0.4941
69	E2F6(E2F)/Hela-E2F6-ChIP-Seq(GSE31477)/Homer	GGCGGGAARN	1e-17	0	7590	0.4609	14092.2	0.4276
70	FOXA1(Forkhead)/MCF7-FOXA1-ChIP-Seq(GSE26831)/Homer	WAAGTAAACA	1e-16	0	9185	0.5578	17298.3	0.5248
71	HNF6(Homeobox)/Liver-Hnf6-ChIP-Seq(ERP000394)/Homer	NTATYGATCH	1e-16	0	5419	0.3291	9841.6	0.2986
72	STAT6(Stat)/CD4-Stat6-ChIP-Seq(GSE22104)/Homer	ABTTCYYRRGAA	1e-16	0	5711	0.3468	10411.1	0.3159
73	Hoxb4(Homeobox)/ES-Hoxb4-ChIP-Seq(GSE34014)/Homer	TGATTRATGGCY	1e-16	0	2203	0.1338	3706.6	0.1125
74	FOXA1(Forkhead)/LNCAP-FOXA1-ChIP-Seq(GSE27824)/Homer	WAAGTAAACA	1e-16	0	10191	0.6189	19337.4	0.5867
75	En1(Homeobox)/SUM149-EN1-ChIP-Seq(GSE120957)/Homer	NDCTAATTAS	1e-16	0	12426	0.7546	23918.7	0.7257
76	Pdx1(Homeobox)/Islet-Pdx1-ChIP-Seq(SRA008281)/Homer	YCATYAATCA	1e-16	0	8247	0.5008	15428.7	0.4681
77	Cux2(Homeobox)/Liver-Cux2-ChIP-Seq(GSE35985)/Homer	HNRAATCAAT	1e-16	0	4543	0.2759	8163.9	0.2477
78	E2F4(E2F)/K562-E2F4-ChIP-Seq(GSE31477)/Homer	GGCGGGAAAH	1e-16	0	6068	0.3685	11138	0.3379
79	Esrrb(NR)/mES-Esrrb-ChIP-Seq(GSE11431)/Homer	KTGACCTTGA	1e-15	0	8156	0.4953	15273.8	0.4634
80	Smad2(MAD)/ES-SMAD2-ChIP-Seq(GSE29422)/Homer	CTGTCTGG	1e-15	0	13624	0.8274	26446.3	0.8024
81	HIF-1b(HLH)/T47D-HIF1b-ChIP-Seq(GSE59937)/Homer	RTACGTGC	1e-15	0	10951	0.665	20934.1	0.6351
82	Unknown(Homeobox)/Limb-p300-ChIP-Seq/Homer	SSCMATWAAA	1e-15	0	6545	0.3975	12105.8	0.3673
83	PBX2(Homeobox)/K562-PBX2-ChIP-Seq(Encode)/Homer	RTGATTKATRGN	1e-15	0	7253	0.4405	13505.4	0.4098
84	TEAD3(TEA)/HepG2-TEAD3-ChIP-Seq(Encode)/Homer	TRCATTCCAG	1e-15	0	10750	0.6528	20529.1	0.6228
85	ERRg(NR)/Kidney-ESRRG-ChIP-Seq(GSE104905)/Homer	GTGACCTTGRVN	1e-14	0	9768	0.5932	18548.8	0.5628
86	AMYB(HTH)/Testes-AMYB-ChIP-Seq(GSE44588)/Homer	TGGCAGTTGG	1e-14	0	12242	0.7434	23605.1	0.7162
87	Stat3(Stat)/mES-Stat3-ChIP-Seq(GSE11431)/Homer	CTTCCGGGAA	1e-14	0	6329	0.3843	11706.1	0.3552
88	Hoxc9(Homeobox)/Ainv15-Hoxc9-ChIP-Seq(GSE21812)/Homer	GGCCATAAATCA	1e-13	0	5114	0.3106	9342.6	0.2835
89	TEAD1(TEAD)/HepG2-TEAD1-ChIP-Seq(Encode)/Homer	CYRCATTCCA	1e-13	0	9893	0.6008	18835.7	0.5715
90	Zfp57(Zf)/H1-ZFP57.HA-ChIP-Seq(GSE115387)/Homer	NANTGCSGCA	1e-13	0	5066	0.3076	9255.7	0.2808
91	Olig2(bHLH)/Neuron-Olig2-ChIP-Seq(GSE30882)/Homer	RCCATMTGTT	1e-13	0	14253	0.8655	27836.1	0.8445
92	TRPS1(Zf)/MCF7-TRPS1-ChIP-Seq(GSE107013)/Homer	AGATAAGANN	1e-13	0	12997	0.7893	25202.9	0.7646
93	TEAD4(TEA)/Tropoblast-Tead4-ChIP-Seq(GSE37350)/Homer	CCWGGAATGY	1e-13	0	9384	0.5699	17820.2	0.5407
94	ZBTB18(Zf)/HEK293-ZBTB18.GFP-ChIP-Seq(GSE58341)/Homer	AACATCTGGA	1e-13	0	6895	0.4187	12864.2	0.3903
95	ERG(ETS)/VCaP-ERG-ChIP-Seq(GSE14097)/Homer	ACAGGAAGTG	1e-13	0	13453	0.817	26169.2	0.794
96	EWS:ERG-fusion(ETS)/CADO_ES1-EWS:ERG-ChIP-Seq(SRA014231)/Homer	ATTTCCTGTN	1e-13	0	7820	0.4749	14708.3	0.4462
97	Tcfcp2l1(CP2)/mES-Tcfcp2l1-ChIP-Seq(GSE11431)/Homer	NRAACCRGTTYRAACCRGYT	1e-12	0	2105	0.1278	3610.3	0.1095
98	Hnf6b(Homeobox)/LNCaP-Hnf6b-ChIP-Seq(GSE106305)/Homer	TATTGAYY	1e-12	0	7639	0.4639	14360.8	0.4357
99	SPDEF(ETS)/VCaP-SPDEF-ChIP-Seq(SRA014231)/Homer	ASWTCCTGBT	1e-12	0	10423	0.633	19953.9	0.6054
100	STAT1(Stat)/HelaS3-STAT1-ChIP-Seq(GSE12782)/Homer	NATTTCCNGGAAAT	1e-12	0	3506	0.2129	6274.2	0.1904
101	ZNF652/HepG2-ZNF652.Flag-ChIP-Seq(Encode)/Homer	TTAACCCTTTVNKKN	1e-12	0	3169	0.1924	5639.4	0.1711
102	CHR(?)/Hela-CellCycle-Expression/Homer	SRGTTTCAAA	1e-11	0	6462	0.3924	12062.3	0.366
103	PRDM9(Zf)/Testis-DMC1-ChIP-Seq(GSE35498)/Homer	ADGGYAGYAGCATCT	1e-11	0	5685	0.3452	10534.6	0.3196
104	Arnt:Ahr(bHLH)/MCF7-Arnt-ChIP-Seq(Lo_et_al.)/Homer	TBGCACGCAA	1e-11	0	7754	0.4709	14646.3	0.4444
105	PGR(NR)/EndoStromal-PGR-ChIP-Seq(GSE69539)/Homer	AAGAACATWHTGTTC	1e-11	0	2466	0.1498	4335.4	0.1315
106	Znf263(Zf)/K562-Znf263-ChIP-Seq(GSE31477)/Homer	CVGTSCTCCC	1e-11	0	15034	0.913	29573.4	0.8973
107	Tbr1(T-box)/Cortex-Tbr1-ChIP-Seq(GSE71384)/Homer	AAGGTGTKAA	1e-11	0	11849	0.7196	22921.5	0.6954
108	SCL(bHLH)/HPC7-Scl-ChIP-Seq(GSE13511)/Homer	AVCAGCTG	1e-11	0	16385	0.995	32639.4	0.9903
109	ZNF189(Zf)/HEK293-ZNF189.GFP-ChIP-Seq(GSE58341)/Homer	TGGAACAGMA	1e-11	0	9269	0.5629	17692	0.5368

## Sheet: candidate TFs
Gene	P_value(diff expression)	FoldChange expression (Norm_epi/cancer cell)	Mean expression in Norm_epi	Mean expression in cancer cell	s.d. of expression in Norm_epi	s.d. of expression in cancer cell		P_value(diff DNA methylation in promoter regions)	FoldChange DNA methylation (Norm_epi/cancer cell)	Mean DNA methylation in Norm_epi	Mean DNA methylation in cancer cell	s.d. of DNA methylation in Norm_epi	s.d. of DNA methylation in cancer cell
ARNT	0.182057	1.00041	0.381701	0.381545	0.87009	0.76293		0.00391254	1.95556	0.109224	0.0558531	0.177569	0.117177
ASCL1	0.314104	0	0	0.00288585	0	0.0435866		2.41873e-66	0.051938	0.0246911	0.475395	0.0633181	0.27909
ATF3	3.20386e-06	1.2034	3.44149	2.85981	1.47845	1.63562		0.000210858	1.15823	0.867813	0.749257	0.197321	0.234907
BACH1	1.84953e-05	0.686556	0.664891	0.968444	1.13794	1.20637		0.289175	1.16842	0.80641	0.690171	0.243768	0.329999
BACH2	0.000246647	3.76495	0.156401	0.0415412	0.626053	0.298085		0.00444863	0.651984	0.0730717	0.112076	0.126089	0.175648
BATF	1.71977e-10	0.343461	0.21755	0.633406	0.663352	1.02274		1.34441e-29	6.56174	0.464943	0.0708567	0.301866	0.185716
BCL6	0.0573507	0.906436	0.656878	0.724683	1.14429	1.06147		0.000638839	0.30066	0.0202076	0.0672107	0.0934856	0.16234
CTCF	0.000133439	0.754252	0.84146	1.11562	1.28756	1.23912		0.112148	1.59114	0.0275047	0.0172861	0.0926902	0.0717282
CUX1	7.58651e-09	0.589502	0.686596	1.16471	1.10296	1.22935		0.0202586	2.02088	0.015906	0.00787082	0.0635275	0.0439597
CUX2	0.269887	0	0	0.00541072	0	0.0784673		1.03543e-98	0.0232506	0.0134996	0.580615	0.0423328	0.269035
DLX1	NA	NA	0	0	0	0		5.59288e-31	0.265531	0.0847847	0.319302	0.112115	0.268888
DLX2	0.00371414	0.137352	0.0120877	0.0880047	0.12592	0.425753		0.108683	0.708282	0.0258352	0.0364758	0.0598192	0.120208
DLX3	0.463097	0.665985	0.014999	0.0225215	0.164994	0.211665		1.701e-16	0.397481	0.0925511	0.232844	0.154133	0.220103
DLX5	0.153572	0	0	0.0115083	0	0.145411		5.66287e-24	0.154053	0.0402846	0.261498	0.111981	0.296043
E2F3	2.76981e-08	0.294093	0.127762	0.434427	0.49198	0.873751		0.955289	0.971287	0.0137063	0.0141115	0.054974	0.0738451
E2F4	8.00374e-07	0.646748	0.671028	1.03754	1.06166	1.12545		0.0784848	0.795141	0.0577695	0.0726532	0.140258	0.147426
E2F6	0.00141136	0.590843	0.186354	0.315404	0.593074	0.733104		5.11522e-07	3.4883	0.126028	0.0361288	0.223962	0.085386
EBF1	0.184286	2.5225	0.0262445	0.0104041	0.240928	0.155597		5.82825e-16	0.196147	0.0445923	0.227341	0.131887	0.292409
EBF2	0.848978	2.79769	0.0172231	0.00615619	0.254296	0.130056		2.90694e-46	0.0769086	0.0314649	0.409121	0.0667857	0.331225
EGR2	0.986522	1.20833	0.479752	0.397037	1.02005	0.8518		5.16994e-38	0.331091	0.17489	0.528223	0.181295	0.283962
EHF	4.38569e-06	0.768311	1.71047	2.22627	1.53908	1.33338		0.532176	0	0	0.140152	NA	0.204749
ELF1	4.35357e-05	0.775792	1.74471	2.24894	1.54075	1.34039		NA	NA	0	0	NA	0
ELF3	0.000572498	0.874975	3.44968	3.9426	1.49616	0.984749		1.6967e-06	6.75056	0.0902646	0.0133714	0.201962	0.063789
ELF4	4.23517e-08	0.402106	0.170106	0.423039	0.611453	0.847352		2.98063e-77	34.1367	0.250083	0.00732591	0.253746	0.0314183
ELF5	0.00435738	0	0	0.0629992	0	0.368462		0.381649	0.973493	0.637892	0.655261	0.327606	0.349849
ELK1	0.0127252	0.75899	0.271132	0.357227	0.729923	0.742439		4.42291e-08	5.50149	0.131434	0.0238907	0.238498	0.0797103
ELK4	5.59133e-06	0.684149	0.799605	1.16876	1.15352	1.21645		0.136442	0.688427	0.0489818	0.0711503	0.131291	0.160095
EN1	0.289753	0.241341	0.00496472	0.0205714	0.0733032	0.204112		4.42294e-37	0.186339	0.0702529	0.377018	0.0969611	0.300127
EPAS1	0.0340059	0.913488	1.04873	1.14805	1.38023	1.20282		0.496317	0.882876	0.0371493	0.0420776	0.0744353	0.0901146
ESRRB	0.644828	0.456758	0.00447622	0.00979997	0.0660906	0.129992		9.87531e-05	1.53873	0.796286	0.517495	0.205636	0.342459
ESRRG	1.00841e-10	5.22468	0.366324	0.0701142	0.958715	0.399671		2.57169e-55	0.249446	0.171673	0.688215	0.278799	0.260636
ETS1	3.22056e-06	0.610785	0.448368	0.734085	0.944661	1.07009		0.828538	0.935299	0.260417	0.278431	0.175014	0.276021
ETV1	0.0116014	0.855328	0.358994	0.419715	0.903875	0.861628		0.272272	0.846988	0.178498	0.210744	0.275967	0.293127
ETV2	0.0293277	0.619544	0.0903026	0.145756	0.469268	0.542206		0.264633	1.10046	0.444788	0.404183	0.314742	0.258341
ETV4	0.000142648	0.633253	0.275405	0.434905	0.777588	0.849383		0.811246	0.91837	0.031715	0.034534	0.0692671	0.078346
FLI1	0.131947	2.3498	0.0301236	0.0128197	0.222881	0.11743		6.63178e-58	0.149108	0.0642051	0.430595	0.106913	0.281846
FOS	3.08928e-13	1.10881	5.09291	4.59313	0.949776	0.903872		0.899093	1.23392	0.0185682	0.0150482	0.0865771	0.0607833
FOSL1	1.09949e-08	0.482264	0.297628	0.617148	0.833219	0.989258		0.750278	0.955971	0.152615	0.159644	0.205806	0.215355
FOSL2	0.00157023	0.811641	1.15161	1.41887	1.26927	1.22953		0.0713744	0.419445	0.00471537	0.0112419	0.0239268	0.0553082
FOXF1	0.992591	1.002	0.00603784	0.00602577	0.0891476	0.091731		4.00205e-29	0.161937	0.0295116	0.182242	0.0819779	0.229903
FOXK1	0.031175	0.853508	0.428814	0.502413	0.960161	0.887726		0.0306761	2.08698	0.105105	0.0503624	0.194191	0.0878818
FOXK2	5.31565e-05	0.674741	0.459822	0.681479	0.895691	0.974803		0.0247064	1.45825	0.0299869	0.0205636	0.0758565	0.070905
FOXL2	0.460196	0.597304	0.0115968	0.0194152	0.143494	0.180901		1.75151e-24	0.338945	0.133772	0.394671	0.194347	0.341882
FOXM1	0.00349361	0.558451	0.130958	0.234502	0.50159	0.651991		2.18716e-11	4.42136	0.050676	0.0114616	0.101017	0.0389982
FOXP1	0.0224377	0.872588	1.668	1.91156	1.48392	1.37714		0.089146	0.373859	0.00658915	0.0176247	0.0369267	0.089703
GATA1	0.654268	0	0	0.00243372	0	0.079869		0.00147523	1.17036	0.762005	0.651088	0.254581	0.280182
GATA2	0.811729	1.29893	0.127249	0.0979647	0.555788	0.491808		7.6568e-38	0.224224	0.101463	0.452507	0.148233	0.343004
GATA4	0.176549	1.01357	0.323782	0.319447	0.853446	0.777962		8.52827e-09	1.45014	0.761582	0.52518	0.28467	0.313023
GATA6	0.000677562	1.49256	1.11853	0.749407	1.38135	1.13301		0.990537	1.13895	0.00809374	0.00710629	0.0361757	0.0375899
HNF1A	0.145098	0.481486	0.0500512	0.103951	0.318526	0.451575		0.000362608	0.882647	0.15282	0.173138	0.301016	0.235152
HNF1B	0.00600861	1.70891	0.741007	0.433614	1.2028	0.866532		0.983738	1.158	0.0292026	0.0252182	0.084312	0.0907705
HNF4A	1.10171e-06	0.499572	0.337013	0.674603	0.773129	1.03492		0.236037	2.58615	0.120423	0.0465646	0.282057	0.115949
HOXA11	0.00382744	0.359028	0.0601748	0.167605	0.359493	0.56356		1.02628e-18	0.36235	0.127802	0.352703	0.155706	0.312368
HOXB4	0.168664	0.693773	0.0350332	0.0504966	0.280067	0.307456		3.04357e-75	0.0815038	0.0648339	0.795471	0.106494	0.296337
HOXC9	0.148106	0.556393	0.0453062	0.0814284	0.314141	0.403403		1.8786e-53	0.0940977	0.0506941	0.538739	0.113273	0.373578
JUN	1.30966e-08	1.15197	3.67039	3.18619	1.2943	1.29543		0.362234	1.84074	0.0176002	0.0095615	0.0852228	0.0414395
JUNB	4.10324e-05	1.07809	3.64993	3.38554	1.21314	1.07968		0.839837	0.683891	0.019338	0.0282764	0.0678067	0.117495
KLF1	NA	NA	0	0	0	0		3.20966e-15	1.43075	0.650403	0.454588	0.225363	0.2557
KLF10	0.0123351	1.23173	1.83208	1.4874	1.63902	1.31241		0.00289156	0.465766	0.00697113	0.014967	0.048621	0.0618663
KLF14	0.026376	Inf	0.00447622	0	0.0660906	0		1.59095e-06	0.392153	0.073302	0.186922	0.126195	0.257685
KLF3	1.38702e-06	0.734199	1.33853	1.82311	1.41347	1.31993		0.987438	0.583664	0.00639014	0.0109483	0.0313495	0.067355
KLF4	7.06512e-16	0.642297	1.64207	2.55656	1.46401	1.37525		0.290355	0.869713	0.0114688	0.0131868	0.0358586	0.0698423
KLF5	3.03308e-24	0.598436	1.89714	3.17017	1.64633	1.27393		0.136762	3	1	0.333333	NA	0.271314
KLF6	0.00786321	1.05514	3.26183	3.09138	1.55982	1.28913		0.424069	0.593159	0.010612	0.0178906	0.0365351	0.0772718
KLF9	1.76946e-08	2.21933	0.982864	0.442865	1.31848	0.877903		0.0589201	0.710148	0.0756173	0.106481	0.192705	0.195049
LEF1	0.287805	0.13968	0.00247804	0.0177409	0.0365879	0.175713		0.0223378	0.54892	0.0393761	0.0717339	0.0919461	0.151503
LHX1	0.333374	0.838179	0.0137026	0.0163481	0.202317	0.180344		8.4329e-75	0.105281	0.0579673	0.550598	0.0955403	0.322894
LHX2	0.233137	0	0	0.00870596	0	0.124057		8.78955e-78	0.0831191	0.0452566	0.544479	0.082784	0.27933
LHX3	0.233137	0	0	0.00800205	0	0.113189		1.71955e-22	0.476873	0.258492	0.542056	0.209895	0.340612
LHX9	0.13706	0.306112	0.00794482	0.025954	0.117304	0.229304		1.15597e-13	0.244212	0.0330156	0.135193	0.0743007	0.199121
MAFA	0.032011	3.99033	0.112541	0.0282034	0.571855	0.222752		2.35111e-41	0.170488	0.0332547	0.195056	0.0848075	0.197684
MAFB	0.0476525	0.838001	0.672589	0.802611	1.14135	1.15592		1.11409e-05	0.839805	0.0197219	0.0234839	0.106256	0.0612733
MAFK	0.0337665	0.779199	0.103327	0.132606	0.437174	0.438773		0.212251	1.00516	0.107724	0.107172	0.14485	0.127114
MYB	0.00168981	0.181349	0.0132811	0.0732351	0.162339	0.33689		0.269342	1.10385	0.00881539	0.00798604	0.0393164	0.04257
MYF5	NA	NA	0	0	0	0		1.53791e-30	0.535486	0.32869	0.613817	0.240556	0.252666
MYOD1	NA	NA	0	0	0	0		9.41797e-85	0.0921873	0.0487436	0.528745	0.096262	0.271026
NEUROD1	0.00348966	4.61747	0.236902	0.0513056	0.948429	0.318057		1.16316e-70	0.0899511	0.0460299	0.511721	0.0981893	0.275401
NEUROG2	NA	NA	0	0	0	0		1.27802e-19	0.109689	0.0139199	0.126903	0.0418165	0.192344
NFE2L2	9.5655e-14	0.708391	2.08529	2.9437	1.58572	1.21418		0.266457	0.432398	0.00438285	0.0101362	0.0253895	0.0621067
NKX6-1	0.654268	0	0	0.00189973	0	0.0623447		1.64101e-16	0.211032	0.0208467	0.0987847	0.0796645	0.158493
NR2C2	0.0053488	0.441759	0.0644291	0.145847	0.363964	0.518832		0.557347	1.05411	0.0110422	0.0104755	0.0559749	0.0510159
OLIG2	0.525398	0	0	0.00098752	0	0.023235		4.77503e-92	0.0515419	0.0321584	0.623927	0.0755581	0.256977
PAX6	0.000246947	8.76722	0.154011	0.0175667	0.713897	0.182647		2.58102e-56	0.243664	0.141015	0.578729	0.159136	0.290941
PDX1	4.03542e-06	2.75252	0.451216	0.163929	1.01877	0.570608		0.0132939	0.771217	0.0867559	0.112492	0.182168	0.17935
PGR	0.209829	20.6956	0.018707	0.000903912	0.276205	0.0296643		1.38065e-42	0.112955	0.0475378	0.420857	0.122852	0.33044
RBPJ	0.015067	0.850756	1.28893	1.51504	1.41596	1.353		4.81163e-07	2.65568	0.0671221	0.0252749	0.132143	0.0942954
REST	0.00106565	0.790789	0.98374	1.244	1.34758	1.28642		0.105259	1.63962	0.0402303	0.0245364	0.0986006	0.0725778
RORC	0.733577	1.22073	0.384445	0.314931	0.891887	0.736314		2.47416e-05	0.640452	0.137878	0.215282	0.246143	0.23672
RUNX1	8.80754e-05	0.752216	0.807368	1.07332	1.18844	1.15448		1.20851e-10	5.29714	0.697727	0.131718	0.345312	0.258933
SF1	0.038848	0.880814	1.65384	1.87763	1.46153	1.25994		0.233465	1.05596	0.0243602	0.0230691	0.0543285	0.0653385
SMAD3	2.12137e-06	0.69694	0.981624	1.40848	1.27019	1.30108		0.7113	0.877292	0.00627905	0.00715731	0.0211206	0.0261156
STAT4	0.226449	3.76911	0.0460227	0.0122105	0.277504	0.0952268		0.0441113	0.841051	0.478319	0.568715	0.304206	0.277619
TAL1	0.74696	1.44467	0.0134083	0.00928126	0.197972	0.130945		1.46152e-31	0.293715	0.143811	0.489628	0.178835	0.304932
TCF4	0.920913	1.5437	0.216253	0.140088	0.766906	0.48097		7.05294e-05	1.52518	0.906863	0.594595	0.149891	0.277307
TEAD3	7.31543e-08	0.489799	0.366979	0.749245	0.81141	1.05562		0.553007	1.19715	0.0148946	0.0124417	0.0403075	0.0383047
TP53	0.626183	1.14577	0.606271	0.529138	1.08741	0.96224		0.0168442	0.121726	0.00120968	0.00993768	0.00954554	0.039058
TP73	0.984495	1.03833	0.0370154	0.0356489	0.263644	0.263771		2.06072e-19	0.132585	0.014039	0.105887	0.0349791	0.162615
TRIM63	0.443944	7.04552	0.00781545	0.00110928	0.115394	0.0282672		0.0260979	1.14854	0.628076	0.546847	0.221643	0.306914
TRPS1	0.000167272	0.402498	0.127703	0.317275	0.494966	0.787278		0.374447	0.453042	0.00833333	0.0183942	0.033708	0.0848205
TWIST2	0.654268	0	0	0.00167949	0	0.0551171		1.63202e-99	0.0583957	0.0361094	0.618356	0.0781887	0.260147
VDR	8.09151e-07	0.441662	0.235302	0.532765	0.647807	0.954019		0.0361077	0.736034	0.0182953	0.0248566	0.048423	0.0552517
WT1	0.445365	2.3591	0.00937662	0.00397467	0.138444	0.0922923		8.39695e-89	0.0442689	0.0288703	0.652158	0.0858511	0.272978
ZFP57	0.0243881	0.616908	0.104405	0.16924	0.476532	0.569554		6.2969e-08	1.58771	0.616528	0.388313	0.271706	0.279714
ZIC1	0.368216	0	0	0.00401432	0	0.0685247		7.8546e-57	0.218253	0.157259	0.720535	0.163002	0.260892
ZNF263	1.29727e-06	0.529089	0.28947	0.54711	0.739192	0.929038		0.333318	1.51541	0.00972862	0.0064198	0.075173	0.0244394
ZNF467	0.125316	0.809249	0.110238	0.136222	0.531375	0.514607		0.0130061	0.728286	0.0135607	0.01862	0.0481835	0.0659158
ZNF652	0.256587	0.965547	0.894365	0.926278	1.3636	1.18924		0.0132002	1.79696	0.0474894	0.0264276	0.119093	0.0836639
ZNF692	0.000261727	0.683501	0.283595	0.414915	0.77115	0.818412		0.125998	0.901537	0.109015	0.120922	0.165973	0.168552
